# Supplementary material for: Generation of Tetracycline and Rifamycin Resistant Chlamydia Suis Recombinants
Source: Front Microbiol. 2021 Jun 30;12:630293. doi: 10.3389/fmicb.2021.630293 (PMC8278220; doi:10.3389/fmicb.2021.630293)
Supplement: Supplementary file 1 [file Data_Sheet_1.zip]

Archive with 22 entries (22 files):
- MartiH_1_SupplementaryData-1-4.pdf
- __MACOSX/._MartiH_1_SupplementaryData-1-4.pdf
- MartiH_1_SupplementaryData-5_Table-S2.xlsx
- __MACOSX/._MartiH_1_SupplementaryData-5_Table-S2.xlsx
- MartiH_1_SupplementaryData-6_Table-S3.xlsx
- __MACOSX/._MartiH_1_SupplementaryData-6_Table-S3.xlsx
- MartiH_1_SupplementaryData-7_Table-S4.xlsx
- __MACOSX/._MartiH_1_SupplementaryData-7_Table-S4.xlsx
- MartiH_1_SupplementaryData-8.pdf
- __MACOSX/._MartiH_1_SupplementaryData-8.pdf
- MartiH_1_SupplementaryData-9.pdf
- __MACOSX/._MartiH_1_SupplementaryData-9.pdf
- MartiH_1_SupplementaryData-10.pdf
- __MACOSX/._MartiH_1_SupplementaryData-10.pdf
- MartiH_1_SupplementaryData-11-Table-S6.xlsx
- __MACOSX/._MartiH_1_SupplementaryData-11-Table-S6.xlsx
- MartiH_1_SupplementaryData-12-Table-S7.xlsx
- __MACOSX/._MartiH_1_SupplementaryData-12-Table-S7.xlsx
- MartiH_1_SupplementaryData-13-Table-S8.xlsx
- __MACOSX/._MartiH_1_SupplementaryData-13-Table-S8.xlsx
- MartiH_1_SupplementaryData-14.pdf
- __MACOSX/._MartiH_1_SupplementaryData-14.pdf
