# Supplementary material for: Generation of Tetracycline and Rifamycin Resistant Chlamydia Suis Recombinants
Source: Front Microbiol. 2021 Jun 30;12:630293. doi: 10.3389/fmicb.2021.630293 (PMC8278220; doi:10.3389/fmicb.2021.630293)
Supplement: Supplementary file 1 [file Data_Sheet_1.zip › MartiH_1_SupplementaryData-5_Table-S2.xlsx]

## Sheet: Key Table S2
Table S2: Overview and Key
Supplementary Table S2 depicts the nucleotide sequence and annotation of the Tet-island for each of the three donor strains as well as the invasin (inv) gene split apart by the Tet-island
> Sheet "S2-1_141"	Table S2-1: inv and Tet-island structure of SWA-141 (alt name: 4-29b) (Accession No. PRJEB17986) as well as the new annotation
> Sheet "S2-2_107"	Table S2-2: inv and Tet-island structure of SWA-107 (alt name: 5-27b) (Accession No. PRJEB17986) as well as the new annotation
> Sheet "S2-3_110"	Table S2-3: inv and Tet-island structure of SWA-110 (alt name: 1-28b) (Accession No. PRJEB17986) as well as the new annotation
Key
Name	Name of the coding sequence (CDS)
Type	CDS
Minimum	Upstream coordinate of CDS
Maximum	Downstream coordinate of CDS
Length	Length of CDS in bp (Max - Min)
Direction	forward or reverse direction of CDS

## Sheet: S2-1_141
Table S2-1: inv and Tet-island structure of SWA-141 (alt name: 4-29b) (Accession No. PRJEB17986) as well as the new annotation
Sequence:	TTGCGATTCGACTTCTTCCCTGGGGATAGAGAATATCCTTTTGAACGCACTGCTATTGATTGGCTGTTTCCTTTTTATGATTCTTTAGAATTTTTATTCTTCTCCCAGCTGGGCTTTAGGCATAACCTCGATCGTAGAGATATAATTAACCTAGGAGGAGGAGGACGATTTTTTAGAAAAAATTGGATGCTAGGAGCCAATGCCTTCTGTGATTGTGATTTAACAGGAACCAATACTCGGTTAGGGCTGGGATTAGAGTCTTGGACAAACTTTTTGCAATTTTCCATGAATGGTTACTTAGGGCTGTCTTCTCCTCGCCATTCTTCTCTACAACCCAATTATCAAGAATCTCCTGCGCATGGTTTGGATTTTCGACTTCATTATTGGCTTCCATTTTTC…
Annotation Table:
Name	Type	Minimum	Maximum	Length	Direction
Tet-island	-	1169	13275	12107	-
invasin CDS	CDS	1	1233	1233	forward
repC CDS	CDS	1169	2161	993	reverse
repA CDS	CDS	2142	3020	879	reverse
hypothetical protein CDS	CDS	3049	3405	357	reverse
pemK/mazF CDS	CDS	3372	3695	324	reverse
mobA CDS	CDS	3729	4982	1254	reverse
mobB CDS	CDS	4972	5469	498	reverse
mobC CDS	CDS	5593	5949	357	forward
mobD CDS	CDS	5962	6645	684	forward
mobE CDS	CDS	6638	7276	639	forward
OfxX CDS	CDS	7273	8025	753	forward
tyrosine-type recombinase/integrase	CDS	8612	8932	321	reverse
hypothetical protein CDS	CDS	8929	9132	204	reverse
hypothetical protein CDS	CDS	9117	9287	171	reverse
tetA(C) CDS	CDS	9366	10556	1191	reverse
tetR(C) CDS	CDS	10649	11284	636	forward
IScs605 CDS	CDS	11307	11762	456	reverse
IScs605 CDS	CDS	11839	13218	1380	forward
invasin CDS	CDS	13276	15873	2598	forward

## Sheet: S2-2_107
Table S2-2: inv and Tet-island structure of SWA-107 (alt name: 5-27b) (Accession No. PRJEB17986) as well as the new annotation
Sequence:	TTGCGATTCGACTTCTTCCCTGGGGATAGAGAATATCCTTTTGAACGCACTGCTATTGATTGGCTGTTTCCTTTTTATGATTCTTTAGAATTTTTATTCTTCTCCCAGCTGGGCTTTAGGCATAACCTCGATCGTAGAGATATAATTAACCTAGGAGGAGGAGGACGATTTTTTAGAAAAAATTGGATGCTAGGAGCCAATGCCTTCTGTGATTGTGATTTAACAGGAACCAATACTCGGTTAGGGCTGGGATTAGCGTCTTGGACAAACTTTTTGCAATTTTCCATGAATGGTTACTTAGGGCTGTCTTCTCCTCGCCATTCTTCTCTACAACCCAATTATCAAGAATCTCCTGCGCATGGTTTGGATTTTCGACTTCATTATTGGCTTCCATTTTTC…
Annotation Table:
Name	Type	Minimum	Maximum	Length	Direction
Tet-island	-	1169	10767	9599	-
invasin CDS	CDS	1	1233	1233	forward
repC CDS	CDS	1169	2161	993	reverse
repA CDS	CDS	2142	3020	879	reverse
hypothetical protein CDS	CDS	3049	3405	357	reverse
pemK/mazF CDS	CDS	3372	3695	324	reverse
mobA CDS	CDS	3729	4982	1254	reverse
mobB CDS	CDS	4972	5307	336	reverse
tyrosine-type recombinase/integrase	CDS	5860	6180	321	reverse
hypothetical protein CDS	CDS	6177	6380	204	reverse
tetA(C) CDS	CDS	6615	7805	1191	reverse
tetR(C) CDS	CDS	7898	8533	636	forward
IScs605 CDS	CDS	8556	9011	456	reverse
IScs605 CDS	CDS	9088	10467	1380	forward
invasin CDS	CDS	10768	11796	1029	forward

## Sheet: S2-3_110
Table S2-3: inv and Tet-island structure of SWA-110 (alt name: 1-28b) (Accession No. PRJEB17986) as well as the new annotation
Sequence:	TTGCGATTCGACTTCTTCCCTGGGGATAGAGAATATCCTTTTGAACGCACTGCTATTGATTGGCTGTTTCCTTTTTATGATTCTTTAGAATTTTTATTCTTCTCCCAGCTGGGCTTTAGGCATAACCTCGATCGTAGAGATATAATTAACCTAGGAGGAGGAGGACGATTTTTTAGAAAAAATTGGATGCTAGGAGCCAATGCCTTCTGTGATTGTGATTTAACAGGAACCAATACTCGGTTAGGGCTGGGATTAGAGTCTTGGACAAACTTTTTGCAATTTTCCATGAATGGTTACTTAGGGCTGTCTTCTCCTCGCCATTCTTCTCTACAACCCAATTATCAAGAATCTCCTGCGCATGGTTTGGATTTTCGACTTCATTATTGGCTTCCATTTTTC…
Annotation Table:
Name	Type	Minimum	Maximum	Length	Direction
Tet-island	-	1169	8498	7330	-
invasin CDS	CDS	1	1233	1233	forward
repC CDS	CDS	1169	2161	993	reverse
repA CDS	CDS	2142	3020	879	reverse
hypothetical protein CDS	CDS	3049	3405	357	reverse
pemK/mazF CDS	CDS	3372	3707	336	reverse
mobA CDS	CDS	3729	4982	1254	reverse
mobB CDS	CDS	4972	5370	399	reverse
tyrosine-type recombinase/integrase	CDS	5860	6180	321	reverse
hypothetical protein	CDS	6177	6380	204	reverse
tetA(C) CDS	CDS	6615	7805	1191	reverse
tetR(C)-invasin fusion CDS I (tetR)	CDS	7898	8498	601	forward
tetR(C)-invasin fusion CDS II (inv)	CDS	8499	9790	1292	forward
