# Supplementary material for: Generation of Tetracycline and Rifamycin Resistant Chlamydia Suis Recombinants
Source: Front Microbiol. 2021 Jun 30;12:630293. doi: 10.3389/fmicb.2021.630293 (PMC8278220; doi:10.3389/fmicb.2021.630293)
Supplement: Supplementary file 1 [file Data_Sheet_1.zip › MartiH_1_SupplementaryData-6_Table-S3.xlsx]

## Sheet: Key Table S3
Table S3: Overview and Key
Supplementary Table S3 depicts the single nucleotide polymorphism (SNP) analysis of the rifampicin/rifamycin-resistant (RifR) recipient strains to their original strain.
> Sheet "S3-1_S45RIF-S45"	Table S3-1: SNP analysis of S45 RIF (Accession No. CP063064) compared to S45 (Accession No. SRS1519282)
> Sheet "S3-2_94Ry-94"	Table S3-2: SNP analysis of 94 Ry (Accession No. CP063063) compared to SWA-94 (Accession No. PRJEB17986)
> Sheet "S3-3_111Ry-111"	Table S3-3: SNP analysis of 111 Ry (Accession No. CP063062) compared to SWA-111 (Accession No. PRJEB17986)
Key
Name	Designation of the SNP
Minimum	Location of the SNP on the RifR recipient strain (upstream)
Maximum	Location of the SNP on the RifR recipient strain (downstream)
Length	Length of the changed location in bp
# Intervals
Change	Nucleotide change (original to recipient) observed
Codon Change	Change within a codon if present
Amino Acid Change	Change of an amino acid if observed
Polymorphism Type	Insertion, Deletion or SNP (transition or transversion)
Protein Effect	Effect the SNP had on the protein (Deletion, Frame Shift, Extension, Insertion, Substitution, Truncation)
CDS	Name of the CDS
CDS Position	Location of the CDS
locus_tag	Locus tag of S45 (SRS1519282)

## Sheet: S3-1_S45RIF-S45
Table S3-1: Single nucloetide polymorphisms (SNP) analysis of the recipient strain S45 RIF (Accession No. CP063064) compared against the original strain S45 (Accession No. SRS1519282)
Name	Minimum	Maximum	Length	# Intervals	Change	Codon Change	Amino Acid Change	Polymorphism Type	Protein Effect	CDS	CDS Position
	34581	34581	1	1	(A)10 -> (A)9			Deletion (tandem repeat)
	37465	37465	1	1	(A)8 -> (A)7			Deletion (tandem repeat)
A	42987	42986	0	1	(A)8 -> (A)9			Insertion (tandem repeat)	Frame Shift	uppS CDS	102
	50934	50934	1	1				Deletion	Frame Shift	hypothetical protein CDS	1727
	50934	50934	1	1				Deletion	Frame Shift	hypothetical protein CDS	13
GGGAAAACTACTTCATCAATAGAGGACGGAGCGAACGGACCAGACATCCTTGCC	50958	50957	0	1		TGC -> TGG,GAA,AAC,TAC,TTC,ATC,AAT,AGA,GGA,CGG,AGC,GAA,CGG,ACC,AGA,CAT,CCT,TGC,CGC	C -> WENYFINRGRSERTRHPCR	Insertion	Insertion	hypothetical protein CDS	1751
GGGAAAACTACTTCATCAATAGAGGACGGAGCGAACGGACCAGACATCCTTGCC	50958	50957	0	1		-> GGG,AAA,ACT,ACT,TCA,TCA,ATA,GAG,GAC,GGA,GCG,AAC,GGA,CCA,GAC,ATC,CTT,GCC	-> GKTTSSIEDGANGPDILA	Insertion	Insertion	hypothetical protein CDS	37
A	59292	59291	0	1	(A)8 -> (A)9			Insertion (tandem repeat)	Frame Shift	hypothetical protein CDS	91
A	79973	79972	0	1	(A)5 -> (A)6			Insertion (tandem repeat)	Frame Shift	hemH 2 CDS	544
T	118853	118852	0	1	(T)11 -> (T)12			Insertion (tandem repeat)
A	174944	174943	0	1	(A)8 -> (A)9			Insertion (tandem repeat)
	225664	225664	1	1	(T)8 -> (T)7			Deletion (tandem repeat)
T	255894	255893	0	1	(T)11 -> (T)12			Insertion (tandem repeat)
T	273091	273090	0	1	(T)7 -> (T)8			Insertion (tandem repeat)
TCGT	303317	303318	2	1	CG -> TCGT			Insertion
T	335449	335449	1	1	A -> T	AAA -> ATA	K -> I	SNP (transversion)	Substitution	rapA CDS	2234
	360639	360639	1	1				Deletion	Frame Shift	ribD CDS	32
T	360644	360644	1	1	G -> T	GCC -> TCC	A -> S	SNP (transversion)	Substitution	ribD CDS	37
	372062	372062	1	1	(A)9 -> (A)8			Deletion (tandem repeat)
G	397847	397847	1	1	A -> G			SNP (transition)
G	397896	397896	1	1	C -> G			SNP (transversion)
G	397908	397908	1	1	A -> G			SNP (transition)
A	397928	397928	1	1	G -> A			SNP (transition)
	411910	411910	1	1	(G)7 -> (G)6			Deletion (tandem repeat)	Frame Shift	phospho-N-acetylmuramoyl-pentapeptide- transferase CDS	278
T	435222	435221	0	1	(T)6 -> (T)7			Insertion (tandem repeat)	Frame Shift	priA 2 CDS	1266
T	492631	492630	0	1	(T)7 -> (T)8			Insertion (tandem repeat)	Frame Shift	rmuC 2 CDS	707
T	528147	528146	0	1	(T)8 -> (T)9			Insertion (tandem repeat)
T	538267	538266	0	1	(T)7 -> (T)8			Insertion (tandem repeat)
A	538841	538840	0	1	(A)7 -> (A)8			Insertion (tandem repeat)	Frame Shift	hypothetical protein CDS	274
A	545706	545705	0	1	(A)5 -> (A)6			Insertion (tandem repeat)	Frame Shift	cdu2 2 CDS	1009
A	563945	563944	0	1	(A)7 -> (A)8			Insertion (tandem repeat)
T	564164	564163	0	1	(T)6 -> (T)7			Insertion (tandem repeat)
	569835	569835	1	1	(T)8 -> (T)7			Deletion (tandem repeat)
T	658343	658342	0	1	(T)6 -> (T)7			Insertion (tandem repeat)
A	659529	659528	0	1	(A)2 -> (A)3			Insertion (tandem repeat)	Frame Shift	hypothetical protein CDS	1046
A	678047	678046	0	1	(A)8 -> (A)9			Insertion (tandem repeat)
	718752	718752	1	1	(C)4 -> (C)3			Deletion (tandem repeat)	Frame Shift	hypothetical protein CDS	345
T	724064	724063	0	1	(T)5 -> (T)6			Insertion (tandem repeat)	Frame Shift	hypothetical protein CDS	543
CT	725128	725129	2	1	TC -> CT			Substitution
	725141	725141	1	1	(T)6 -> (T)5			Deletion (tandem repeat)
T	729256	729255	0	1	(T)8 -> (T)9			Insertion (tandem repeat)	Frame Shift	pkn1 1 CDS	1232
	760434	760434	1	1	(A)7 -> (A)6			Deletion (tandem repeat)	Frame Shift	hypothetical protein CDS	25
	760434	760434	1	1	(A)7 -> (A)6			Deletion (tandem repeat)	Frame Shift	hypothetical protein CDS	413
T	762999	762998	0	1	(T)7 -> (T)8			Insertion (tandem repeat)
A	766396	766395	0	1	(A)7 -> (A)8			Insertion (tandem repeat)	Frame Shift	toxB 1 CDS	3215
G	767321	767320	0	1	(G)4 -> (G)5			Insertion (tandem repeat)	Frame Shift	hypothetical protein CDS	802
A	778964	778963	0	1	(A)4 -> (A)5			Insertion (tandem repeat)	Frame Shift	toxB 2 CDS	5271
A	783396	783395	0	1	(A)6 -> (A)7			Insertion (tandem repeat)
	822361	822361	1	1				Deletion
	834326	834326	1	1	(T)8 -> (T)7			Deletion (tandem repeat)	Frame Shift	hemL 2 CDS	4
	834326	834326	1	1	(T)8 -> (T)7			Deletion (tandem repeat)	Frame Shift	hemL 1 CDS	440
A	847762	847761	0	1	(A)6 -> (A)7			Insertion (tandem repeat)
A	847813	847812	0	1	(A)5 -> (A)6			Insertion (tandem repeat)
A	847825	847824	0	1	(A)5 -> (A)6			Insertion (tandem repeat)
A	847855	847854	0	1	(A)4 -> (A)5			Insertion (tandem repeat)
T	852780	852779	0	1	(T)6 -> (T)7			Insertion (tandem repeat)	Frame Shift	gltP 1 CDS	68
A	859995	859994	0	1	(A)8 -> (A)9			Insertion (tandem repeat)	Frame Shift	crp CDS	410
	912151	912151	1	1	(T)7 -> (T)6			Deletion (tandem repeat)	Frame Shift	cardiolipin synthetase CDS	1180
A	919868	919867	0	1	(A)8 -> (A)9			Insertion (tandem repeat)
A	929838	929837	0	1	(A)4 -> (A)5			Insertion (tandem repeat)	Frame Shift	hemC CDS	755
G	936708	936708	1	1	C -> G			SNP (transversion)
A	950988	950987	0	1	(A)4 -> (A)5			Insertion (tandem repeat)	Frame Shift	rpoC 1 CDS	9
A	950988	950987	0	1	(A)4 -> (A)5			Insertion (tandem repeat)	Frame Shift	rpoC 2 CDS	356
T	953537	953537	1	1	C -> T	GGA -> GAA	G -> E	SNP (transition)	Substitution	rpoB CDS	1589
	965293	965293	1	1	(C)10 -> (C)9			Deletion (tandem repeat)	Frame Shift	hypothetical protein CDS	61
AG	1000528	1000527	0	1				Insertion	Frame Shift	Organic solvent tolerance protein OstA CDS	1425
A	1006883	1006882	0	1	(A)8 -> (A)9			Insertion (tandem repeat)
AG	1034060	1034061	2	1	GA -> AG			Substitution
AT	1034066	1034067	2	1	TA -> AT			Substitution
A	1034081	1034080	0	1	(A)3 -> (A)4			Insertion (tandem repeat)
AT	1034101	1034102	2	1	TA -> AT			Substitution
T	1051462	1051461	0	1	(T)9 -> (T)10			Insertion (tandem repeat)
A	1069027	1069026	0	1	(A)8 -> (A)9			Insertion (tandem repeat)
T	1077428	1077427	0	1	(T)8 -> (T)9			Insertion (tandem repeat)

## Sheet: S3-2_94Ry-94
Table S3-2: Single nucloetide polymorphisms (SNP) analysis of the recipient strain 94 Ry (Accession No. CP063063) compared against the original strain SWA-94 (Accession No. PRJEB17986)
Name	Minimum	Maximum	Length	# Intervals	Change	Codon Change	Amino Acid Change	Polymorphism Type	Protein Effect	CDS	CDS Position	locus_tag
	35621	35621	1	1	(C)12 -> (C)11			Deletion (tandem repeat)
T	119056	119056	1	1	C -> T	GTT -> ATT	V -> I	SNP (transition)	Substitution	lnt CDS	1558	Suis_9_00134
T	343838	343838	1	1	G -> T			SNP (transversion)	Truncation	ompA 2 CDS	650	Suis_9_00326
	585319	585426	108	1		ACT,CCA,GTA,AGA,AAA,GTT,GCA,GCT,AAG,AAG,ACT,GTA,GCT,CGT,AAA,ACA,GTG,GCT,AAG,AAA,ACG,GTA,GCG,GCT,CGT,AAG,CCT,GTA,GCT,AAG,AAA,GCA,ACA,GCT,AAA,AAA,GCT -> ACT	TPVRKVAAKKTVARKTVAKKTVAARKPVAKKATAKKA -> T	Deletion	Deletion	hctB CDS	99	Suis_9_00552
T	686443	686443	1	1	G -> T	CCC -> CAC	P -> H	SNP (transversion)	Substitution	biotin biosynthesis protein BioC CDS	476	Suis_9_00642
G	725820	725819	0	1	(G)10 -> (G)11			Insertion (tandem repeat)	Frame Shift	pld 6 CDS	18	Suis_9_00675
A	764728	764728	1	1	C -> A	CCC -> ACC	P -> T	SNP (transversion)	Substitution	hypothetical protein CDS	409	Suis_9_00696
C	908448	908448	1	1	A -> C	TAT -> GAT	Y -> D	SNP (transversion)	Substitution	V-type ATP synthase subunit I CDS	277	Suis_9_00835
G	922887	922887	1	1	T -> G	GAC -> GCC	D -> A	SNP (transversion)	Substitution	rpoB CDS	1382	Suis_9_00846
C	1024497	1024497	1	1	A -> C	GTG -> GGG	V -> G	SNP (transversion)	Substitution	kdsD CDS	791	Suis_9_00940
CCCCAGGAG	1043078	1043086	9	1	GTAACCCCA -> CCCCAGGAG	GTA,ACC,CCA -> CCC,CAG,GAG	VTP -> PQE	Substitution	Substitution	pmpB CDS	1888	Suis_9_00954
A	1043088	1043088	1	1	C -> A	CCC -> CAC	P -> H	SNP (transversion)	Substitution	pmpB CDS	1898	Suis_9_00954
	1049363	1049701	339	1	-CTCTGAAAAAAATAACGGAAATAGTGAAAGCGGAGACCAAAATCTTTCTGAGGAATCTCAGGAAAAATCTCCAACTGAAGAAACGCACAATCCTACATCTGGAAACAACGCAGAGTCTAATAATAATAGCAGCAACACTGACAGTGCTGCTAGTACAGGTTCCACAGAGGAGAACCAAAACTCTCAAACAGATAATCAGGAAAATTCTGACGTAAATAGCGAGCAAAAAGTAGAAAATGAAGGAGTATCAGATTCAAACGGATCTAATCAGCAAGAGTCTCAAGTTGTAAGCCCTAGTGAAGATAACGACCAAGCAGAAGGGTCTGGTTCAACATCCTC			Deletion

## Sheet: S3-3_111Ry-111
Table S3-3: Single nucloetide polymorphisms (SNP) analysis of the recipient strain 111 Ry (Accession No. CP063062) compared against the original strain SWA-111 (Accession No. PRJEB17986)
Name	Minimum	Maximum	Length	# Intervals	Change	Codon Change	Amino Acid Change	Polymorphism Type	Protein Effect	CDS	CDS Position	locus_tag
	35622	35622	1	1	(C)12 -> (C)11			Deletion (tandem repeat)
A	35630	35630	1	1	C -> A			SNP (transversion)
A	50586	50586	1	1	C -> A	GAC -> GAA	D -> E	SNP (transversion)	Substitution	hypothetical protein CDS	1398	Suis_9_00048
A	50590	50590	1	1	G -> A	GGT -> AGT	G -> S	SNP (transition)	Substitution	hypothetical protein CDS	1402	Suis_9_00048
GGGTAAAGTCATTAGCGACATGGAGAAAACCGGAACAGCTGAAGAGACCGTTATATCTCAAGGAAATGCAGACATCGACGATATATCAGATGCCGACTCGGGTATCGGAGAAGACGGTGTATCAGATACAGAGTCTACGGATGGAGATAACTCCGGAAAAACTACTTCAGCCTCTGGGAAACCTACTTCATCAATAGAGGGCGGAGCGGAAGGACCAGACATCCTTGCTGCTGTACGTAAACACCTGGATAAAGTCTACCCTGGTGAGAATGGCGGTTCCACAGAAGGACCTCTCCCCGCTAACCAAAACTTGGGTAAAGTCATTAGCGACATGGAGAAAACCGGAACAGCTGAAGAGACCGTTATATCTCAAGGAAATGCAGACATCGACGATATATC…	50787	50786	0	1	+GGGTAAAGTCATTAGCGACATGGAGAAAACCGGAACAGCTGAAGAGACCGTTATATCTCAAGGAAATGCAGACATCGACGATATATCAGATGCCGACTCGGGTATCGGAGAAGACGGTGTATCAGATACAGAGTCTACGGATGGAGATAACTCCGGAAAAACTACTTCAGCCTCTGGGAAACCTACTTCATCAATAGAGGGCGGAGCGGAAGGACCAGACATCCTTGCTGCTGTACGTAAACACCTGGATAAAGTCTACCCTGGTGAGAATGGCGGTTCCACAGAAGGACCTCTCCCCGCTAACCAAAACTTGGGTAAAGTCATTAGCGACATGGAGAAAACCGGAACAGCTGAAGAGACCGTTATATCTCAAGGAAATGCAGACATCGACGATATAT…	-> TTG,GGT,AAA,GTC,ATT,AGC,GAC,ATG,GAG,AAA,ACC,GGA,ACA,GCT,GAA,GAG,ACC,GTT,ATA,TCT,CAA,GGA,AAT,GCA,GAC,ATC,GAC,GAT,ATA,TCA,GAT,GCC,GAC,TCG,GGT,ATC,GGA,GAA,GAC,GGT,GTA,TCA,GAT,ACA,GAG,TCT,ACG,GAT,GGA,GAT,AAC,TCC,GGA,AAA,ACT,ACT,TCA,GCC,TCT,GGG,AAA,CCT,ACT,TCA,TCA,ATA,GAG,GGC,GGA,GCG,GAA,GGA,CCA,GAC,ATC,CTT,GCT,GCT,GTA,CGT,AAA,CAC,CTG,GAT,AAA,GTC,TAC,CCT,GGT,GAG,AAT,GGC,GGT,TCC,ACA,GAA,GGA,CCT,CTC,…	-> LGKVISDMEKTGTAEETVISQGNADIDDISDADSGIGEDGVSDTESTDGDNSGKTTSASGKPTSSIEGGAEGPDILAAVRKHLDKVYPGENGGSTEGPLPANQNLGKVISDMEKTGTAEETVISQGNADIDDISDADSGIGEDGVSDTESTDGDNSGKTTSASGKPTSSIEGGAEGPDILAAVRKHLDKVYPGENGGSTEGPLPANQNLGKVINDMEKTGTAEETVISPGNGSGKLDSLNADIDDVSDADSGIGDDGVSDTESTDGDNSGKTTSASGKPTSSIEGGAEGPDILAAVR	Insertion	Insertion	hypothetical protein CDS	1599	Suis_9_00048
ATGGAGATAACTCCGGAAAAACTACTTCAGCCTCTGGGAAACCTACTTCATCAATAGAGGGCGGAGCGGAAGGACCAGACATCCTTGCTGCTGTACGTAAACACCTGGATAAAGTCTACCCTGGTGAGAATGGCGGTTCCACAGAAGGACCTCTCCCCGCTAACCAAAACTTGGGTAAAGTCATTAGCGACATGGAGAAAACCGGAACAGCTGAAGAGACCGTTATATCTCAAGGAAATGCAGACATCGACGATATATCAGATGCCGACTCGGGTATCGGAGAAGACGGTGTATCAGATACAGAGTCTACGGATGGAGATAACTCCGGAAAAACTACTTCAGCCTCTGGGAAACCTACTTCATCAATAGAGGGCGGAGCGGAAGGACCAGACATCCTTG…	50787	50786	0	1	+ATGGAGATAACTCCGGAAAAACTACTTCAGCCTCTGGGAAACCTACTTCATCAATAGAGGGCGGAGCGGAAGGACCAGACATCCTTGCTGCTGTACGTAAACACCTGGATAAAGTCTACCCTGGTGAGAATGGCGGTTCCACAGAAGGACCTCTCCCCGCTAACCAAAACTTGGGTAAAGTCATTAGCGACATGGAGAAAACCGGAACAGCTGAAGAGACCGTTATATCTCAAGGAAATGCAGACATCGACGATATATCAGATGCCGACTCGGGTATCGGAGAAGACGGTGTATCAGATACAGAGTCTACGGATGGAGATAACTCCGGAAAAACTACTTCAGCCTCTGGGAAACCTACTTCATCAATAGAGGGCGGAGCGGAAGGACCAGACATCCTT…			Insertion	Truncation	hypothetical protein CDS	1	Suis_9_00049
C	50812	50812	1	1	A -> C	GAA -> GCA	E -> A	SNP (transversion)	Substitution	hypothetical protein CDS	26	Suis_9_00049
C	50827	50827	1	1	G -> C			SNP (transversion)	Extension	hypothetical protein CDS	41	Suis_9_00049
C	185426	185426	1	1	A -> C	TTT -> GTT	F -> V	SNP (transversion)	Substitution	hypothetical protein CDS	2722	Suis_9_00193
	343646	343646	1	1	(A)3 -> (A)2			Deletion (tandem repeat)	Truncation	ompA 2 CDS	197	Suis_9_00326
C	386594	386594	1	1	T -> C	TGG -> CGG	W -> R	SNP (transition)	Substitution	murC CDS	1069	Suis_9_00381
T	519384	519384	1	1	G -> T	CCC -> ACC	P -> T	SNP (transversion)	Substitution	pmpF CDS	2146	Suis_9_00499
CGTAAAACAGTGGCTAAGAAAACGGTAGCGGCTCGTAAGCCTGTAGCTAAGAAAGCAACAGCTAAAAAAGCTCCAGTAAGAAAAGTTGCAGCTAAGAAGACTGTAGCT	584895	584894	0	1	#NAME?	-> CGT,AAA,ACA,GTG,GCT,AAG,AAA,ACG,GTA,GCG,GCT,CGT,AAG,CCT,GTA,GCT,AAG,AAA,GCA,ACA,GCT,AAA,AAA,GCT,CCA,GTA,AGA,AAA,GTT,GCA,GCT,AAG,AAG,ACT,GTA,GCT	-> RKTVAKKTVAARKPVAKKATAKKAPVRKVAAKKTVA	Insertion	Insertion	hctB CDS	136	Suis_9_00552
	584922	585029	108	1	#NAME?	GCG,GCT,CGT,AAG,CCT,GTA,GCT,AAG,AAA,GCA,ACA,GCT,AAA,AAA,GCT,CCA,GTA,AGA,AAA,GTT,GCA,GCT,AAG,AAG,ACT,GTA,GCT,CGT,AAA,ACA,GTG,GCT,AAG,AAA,ACG,GTA ->	AARKPVAKKATAKKAPVRKVAAKKTVARKTVAKKTV ->	Deletion	Deletion	hctB CDS	163	Suis_9_00552
A	585077	585077	1	1	C -> A	CCC -> CCA		SNP (transversion)	None	hctB CDS	318	Suis_9_00552
C	585091	585091	1	1	T -> C	GTA -> GCA	V -> A	SNP (transition)	Substitution	hctB CDS	332	Suis_9_00552
G	925170	925170	1	1	T -> G	GAC -> GCC	D -> A	SNP (transversion)	Substitution	rpoB CDS	1382	Suis_9_00846
A	1051616	1051616	1	1	G -> A			SNP (transition)
	1051636	1053393	1758	1	-AAAAATGACGGAAATAGTGACAGTGGAGACCAAAATCTTTCTGAGGAATCTCAGGAAAAATCTCCAACTGAATCTGAAAACAACGCAGAGTCTAATAATAATAGCAGCAACACTGACAGTACTGCTAGTACAGGTTCCACAGAGGAGAACCAAAACTCTCAAACAGATGATCAGGAAAATTCTGACGTAAACAGCGGGCAAAAAGTAGAAAATGAAGAAGTATCAGATTCAAACGGATCTAATCAGCAAGAGTCTCAAGTTGTAAGCCCTAGTGAAGATAACGACCAAGCAGAAGGATCTGGTTCAACATCCTCCTCTGAAAAAAATAACGGAAATAGTGACAGTGGAGACCAAAATCTTTCTGAGGAATCTCAGGAAAAATCTCCAACTGAAGAAAC…			Deletion
