# Supplementary material for: Generation of Tetracycline and Rifamycin Resistant Chlamydia Suis Recombinants
Source: Front Microbiol. 2021 Jun 30;12:630293. doi: 10.3389/fmicb.2021.630293 (PMC8278220; doi:10.3389/fmicb.2021.630293)
Supplement: Supplementary file 1 [file Data_Sheet_1.zip › MartiH_1_SupplementaryData-7_Table-S4.xlsx]

## Sheet: Key Table S4
Table S4: Overview and Key
Supplementary Table S4 depicts the nucleotide sequence, amino acid sequence and annotation of the recipient strains S45 RIF, 94 Ry and 111 Ry as well as the original sequences S45, SWA-94 and SWA-111
> Sheet "S4-1_S45"	Table S4-1: rpoB - nucleotide, amino acid sequence and annotation of the original S45 (Accession No. SRS1519282) as well as the rifampicin-resistant recipient S45 RIF (Accession No. CP063064)
> Sheet "S4-2_94"	Table S4-2: rpoB - nucleotide, amino acid sequence and annotation of the original SWA-94 (Accession No. PRJEB17986) as well as the rifamycin-resistant recipient 94 Ry (Accession No. CP063063)
> Sheet "S4-3_111"	Table S4-3: rpoB - nucleotide, amino acid sequence and annotation of the original SWA-111 (Accession No. PRJEB17986) as well as the rifamycin-resistant recipient 111 Ry (Accession No. CP063062)
> Sheet "S4-4_donors"	Table S4-4: rpoB - nucleotide, amino acid sequence and annotation of the three donor strains SWA-141, SWA-110, SWA-107 (Accession No. PRJEB17986)
Key
Strain	Name of the strain
Accession no.	NCBI accession number of whole-genome sequence
Type	CDS
Minimum	Upstream coordinate of CDS
Maximum	Downstream coordinate of CDS
Length	Length of CDS in bp (Max - Min)
Direction	forward or reverse direction of CDS

## Sheet: S4-1_S45
Table S4-1: rpoB - nucleotide, amino acid sequence and annotation of the original S45 (Accession No. SRS1519282) as well as the rifampicin-resistant recipient S45 RIF (Accession No. CP063064)
Location of rpoB gene on whole-genome (nucleotide sequence)
Strain	Accession No.	Type	Minimum	Maximum	Length	Direction
S45	SRS1519282	CDS	951,367	955,125	3,759	reverse
S45 RIF	CP063064	CDS	951,447	955,205	3,759	reverse
Amino acid sequence of rpoB
S45	MFKCPERVSVKKKEDILDLPNLVEVQIKSYKQFLQIGKLPEERENIGLEEVFREIFPIKSYNEATILEYLSYNLGVPKYSPEECIRRGITYSVTLKVRFRLTDETGIKEEEVYMGTIPIMTDKGTFIINGAERVVVSQVHRSPGINFEQEKHSKGNVLFSFRIIPYRGSWLEAVFDINDLIYIHIDRKKRRRKILAMTFIRALGYSTDADIIEEFFAVEERALHSEKDFVSLVGKVLADNVVDADSSLVYGKAGEKLSTAMLKRILDAGVQSLKVAVGADENHPIIKMLAKDPTDSYEAALKDFYRRLRPGEPATLANARSTIMRLFFDAKRYNLGRVGRYKLNKKLGFPLDDETLSQVTLRKEDVIGALKYLIRLRMGDEKTSIDDIDHLANRRVRSV…
S45 RIF	MFKCPERVSVKKKEDILDLPNLVEVQIKSYKQFLQIGKLPEERENIGLEEVFREIFPIKSYNEATILEYLSYNLGVPKYSPEECIRRGITYSVTLKVRFRLTDETGIKEEEVYMGTIPIMTDKGTFIINGAERVVVSQVHRSPGINFEQEKHSKGNVLFSFRIIPYRGSWLEAVFDINDLIYIHIDRKKRRRKILAMTFIRALGYSTDADIIEEFFAVEERALHSEKDFVSLVGKVLADNVVDADSSLVYGKAGEKLSTAMLKRILDAGVQSLKVAVGADENHPIIKMLAKDPTDSYEAALKDFYRRLRPGEPATLANARSTIMRLFFDAKRYNLGRVGRYKLNKKLGFPLDDETLSQVTLRKEDVIGALKYLIRLRMGDEKTSIDDIDHLANRRVRSV…
Alignment	Length (bp)	Mutation
S45/S45 RIF	1252	G530E

## Sheet: S4-2_94
Table S4-2: rpoB - nucleotide, amino acid sequence and annotation of the original SWA-94 (Accession No. PRJEB17986) as well as the rifamycin-resistant recipient 94 Ry (Accession No. CP063063)
Location of rpoB gene on whole-genome (nucleotide sequence)
Strain	Accession No.	Type	Minimum	Maximum	Length	Direction
SWA-94	PRJEB17986	CDS	951,535	955,293	3,759	reverse
94 Ry	CP063063	CDS	951,271	955,029	3,759	reverse
Amino acid sequence of rpoB
SWA-94	MFKCPERVSVKKKEDILDLPNLVEVQIKSYKQFLQIGKLPEERENIGLEEVFREIFPIKSYNEATILEYLSYNLGVPKYSPEECIRRGITYSVTLKVRFRLTDETGIKEEEVYMGTIPIMTDKGTFIINGAERVVVSQVHRSPGINFEQEKHSKGNVLFSFRIIPYRGSWLEAVFDINDLIYIHIDRKKRRRKILAMTFIRALGYSTDADIIEEFFAVEERALHSEKDFVSLVGKVLADNVVDADSSLVYGKAGEKLSTAMLKRILDAGVQSLKVAVGADENHPIIKMLAKDPTDSYEAALKDFYRRLRPGEPATLANARSTIMRLFFDAKRYNLGRVGRYKLNKKLGFPLDDETLSQVTLRKEDVIGALKYLIRLRMGDEKTSIDDIDHLANRRVRSV…
94 Ry	MFKCPERVSVKKKEDILDLPNLVEVQIKSYKQFLQIGKLPEERENIGLEEVFREIFPIKSYNEATILEYLSYNLGVPKYSPEECIRRGITYSVTLKVRFRLTDETGIKEEEVYMGTIPIMTDKGTFIINGAERVVVSQVHRSPGINFEQEKHSKGNVLFSFRIIPYRGSWLEAVFDINDLIYIHIDRKKRRRKILAMTFIRALGYSTDADIIEEFFAVEERALHSEKDFVSLVGKVLADNVVDADSSLVYGKAGEKLSTAMLKRILDAGVQSLKVAVGADENHPIIKMLAKDPTDSYEAALKDFYRRLRPGEPATLANARSTIMRLFFDAKRYNLGRVGRYKLNKKLGFPLDDETLSQVTLRKEDVIGALKYLIRLRMGDEKTSIDDIDHLANRRVRSV…
Alignment	Length	Mutation
SWA-94/94 Ry	1252	D461A

## Sheet: S4-3_111
Table S4-3: rpoB - nucleotide, amino acid sequence and annotation of the original SWA-111 (Accession No. PRJEB17986) as well as the rifamycin-resistant recipient 111 Ry (Accession No. CP063062)
Location of rpoB gene on whole-genome (nucleotide sequence)
Strain	Accession No.	Type	Minimum	Maximum	Length	Direction
SWA-111	PRJEB17986	CDS	953,635	957,393	3,759	reverse
111 Ry	CP063062	CDS	955,246	959,004	3,759	reverse
Amino acid sequence of rpoB
SWA-111	MFKCPERVSVKKKEDILDLPNLVEVQIKSYKQFLQIGKLPEERENIGLEEVFREIFPIKSYNEATILEYLSYNLGVPKYSPEECIRRGITYSVTLKVRFRLTDETGIKEEEVYMGTIPIMTDKGTFIINGAERVVVSQVHRSPGINFEQEKHSKGNVLFSFRIIPYRGSWLEAVFDINDLIYIHIDRKKRRRKILAMTFIRALGYSTDADIIEEFFAVEERALHSEKDFVSLVGKVLADNVVDADSSLVYGKAGEKLSTAMLKRILDAGVQSLKVAVGADENHPIIKMLAKDPTDSYEAALKDFYRRLRPGEPATLANARSTIMRLFFDAKRYNLGRVGRYKLNKKLGFPLDDETLSQVTLRKEDVIGALKYLIRLRMGDEKTSIDDIDHLANRRVRSV…
111 Ry	MFKCPERVSVKKKEDILDLPNLVEVQIKSYKQFLQIGKLPEERENIGLEEVFREIFPIKSYNEATILEYLSYNLGVPKYSPEECIRRGITYSVTLKVRFRLTDETGIKEEEVYMGTIPIMTDKGTFIINGAERVVVSQVHRSPGINFEQEKHSKGNVLFSFRIIPYRGSWLEAVFDINDLIYIHIDRKKRRRKILAMTFIRALGYSTDADIIEEFFAVEERALHSEKDFVSLVGKVLADNVVDADSSLVYGKAGEKLSTAMLKRILDAGVQSLKVAVGADENHPIIKMLAKDPTDSYEAALKDFYRRLRPGEPATLANARSTIMRLFFDAKRYNLGRVGRYKLNKKLGFPLDDETLSQVTLRKEDVIGALKYLIRLRMGDEKTSIDDIDHLANRRVRSV…
Alignment	Length	Mutation
SWA-111/111 Ry	1252	D461A

## Sheet: S4-4_donors
Table S4-4: rpoB - nucleotide, amino acid sequence and annotation of the three donor strains SWA-141, SWA-107, SWA-110 (Accession No. PRJEB17986)
Location of rpoB gene on whole-genome (nucleotide sequence)
Strain	Accession No.	Type	Minimum	Maximum	Length	Direction	Notes
SWA-141	PRJEB17986	CDS	958,100	961,858	3,759	reverse	complete Tet-island
SWA-107	PRJEB17986	CDS	960,911	964,669	3,759	reverse	mob deletion
SWA-110	PRJEB17986	CDS	963,078	966,836	3,759	reverse	mob & transposase deletion; TetR(C)-invasin fusion protein
Amino acid sequence of rpoB
SWA-141	MFKCPERVSVKKKEDILDLPNLVEVQIKSYKQFLQIGKLPEERENIGLEEVFREIFPIKSYNEATILEYLSYNLGVPKYSPEECIRRGITYSVTLKVRFRLTDETGIKEEEVYMGTIPIMTDKGTFIINGAERVVVSQVHRSPGINFEQEKHSKGNMLFSFRIIPYRGSWLEAVFDINDLIYIHIDRKKRRRKILAMTFIRALGYSTDADIIEEFFAVEERALHSEKDFVSLVGKVLADNVTDADSSLVYGKAGEKLSTAMLKRILDAGVQSLKIAVGADENHPIIKMLAKDPTDSYEAALKDFYRRLRPGEPATLANARSTIMRLFFDAKRYNLGRVGRYKLNKKLGFPLDDETLSQVTLRKEDVIGALKYLIRLRMGDEKTSIDDIDHLANRRVRSV…
SWA-107	MFKCPERVSVKKKEDILDLPNLVEVQIKSYKQFLQIGKLPEERENIGLEEVFREIFPIKSYNEATILEYLSYNLGVPKYSPEECIRRGITYSVTLKVRFRLTDETGIKEEEVYMGTIPIMTDKGTFIINGAERVVVSQVHRSPGINFEQEKHSKGNMLFSFRIIPYRGSWLEAVFDINDLIYIHIDRKKRRRKILAMTFIRALGYSTDADIIEEFFAVEERALHSEKDFVSLVGKVLADNVTDADSSLVYGKAGEKLSTAMLKRILDAGVQSLKIAVGADENHPIIKMLAKDPTDSYEAALKDFYRRLRPGEPATLANARSTIMRLFFDAKRYNLGRVGRYKLNKKLGFPLDDETLSQVTLRKEDVIGALKYLIRLRMGDEKTSIDDIDHLANRRVRSV…
SWA-110	MFKCPERVSVKKKEDILDLPNLVEVQIKSYKQFLQIGKLPEERENIGLEEVFREIFPIKSYNEATILEYLSYNLGVPKYSPEECIRRGITYSVTLKVRFRLTDETGIKEEEVYMGTIPIMTDKGTFIINGAERVVVSQVHRSPGINFEQEKHSKGNMLFSFRIIPYRGSWLEAVFDINDLIYIHIDRKKRRRKILAMTFIRALGYSTDADIIEEFFAVEERALHSEKDFVSLVGKVLADNVTDADSSLVYGKAGEKLSTAMLKRILDAGVQSLKIAVGADENHPIIKMLAKDPTDSYEAALKDFYRRLRPGEPATLANARSTIMRLFFDAKRYNLGRVGRYKLNKKLGFPLDDETLSQVTLRKEDVIGALKYLIRLRMGDEKTSIDDIDHLANRRVRSV…
Alignment	Length	Mutation
Recipient/Donor	1252	V157M, V242T, V275I, I668V, V910L, E974D, V1249L
