# Supplementary material for: Generation of Tetracycline and Rifamycin Resistant Chlamydia Suis Recombinants
Source: Front Microbiol. 2021 Jun 30;12:630293. doi: 10.3389/fmicb.2021.630293 (PMC8278220; doi:10.3389/fmicb.2021.630293)
Supplement: Supplementary file 1 [file Data_Sheet_1.zip › MartiH_1_SupplementaryData-11-Table-S6.xlsx]

## Sheet: Co-culture
Table S6: List of all cultures pick following co-cultures expleriments
Co-infection	Protocol	TetR/TetS combination	TetR Parent	TetS Parent	Condition	Pick (1-48)	Pick (name)	Pick Growth	Initial analysis	Selection	Confirmed recombinant	Accession No
1	1	1	SWA-141	S45-RIF	1	1	1.1	yes	No	ND	no	-
1	1	1	SWA-141	S45-RIF	1	2	2.1	yes	mix	no	no	-
1	1	1	SWA-141	S45-RIF	1	3	3.1	yes	No	ND	no	-
1	1	1	SWA-141	S45-RIF	1	4	4.1	no	ND	ND	no	-
1	1	1	SWA-141	S45-RIF	1	5	5.1	yes	mix	no	no	-
1	1	1	SWA-141	S45-RIF	1	6	6.1	yes	No	ND	no	-
1	1	1	SWA-141	S45-RIF	1	7	7.1	yes	No	ND	no	-
1	1	1	SWA-141	S45-RIF	1	8	8.1	yes	mix	no	no	-
1	1	1	SWA-141	S45-RIF	1	9	9.1	yes	No	ND	no	-
1	1	1	SWA-141	S45-RIF	1	10	10.1	yes	mix	no	no	-
1	1	1	SWA-141	S45-RIF	1	11	11.1	yes	mix	no	no	-
1	1	1	SWA-141	S45-RIF	1	12	12.1	yes	mix	no	no	-
1	1	1	SWA-141	S45-RIF	2	13	13.1	yes	Other	yes	no	-
1	1	1	SWA-141	S45-RIF	2	14	14.1	no	ND	ND	no	-
1	1	1	SWA-141	S45-RIF	2	15	15.1	yes	Other	no	no	-
1	1	1	SWA-141	S45-RIF	2	16	16.1	no	ND	ND	no	-
1	1	1	SWA-141	S45-RIF	2	17	17.1	yes	No	ND	no	-
1	1	1	SWA-141	S45-RIF	2	18	18.1	yes	mix	yes	no	-
1	1	1	SWA-141	S45-RIF	2	19	19.1	yes	No	ND	no	-
1	1	1	SWA-141	S45-RIF	2	20	20.1	no	ND	ND	no	-
1	1	1	SWA-141	S45-RIF	2	21	21.1	yes	No	ND	no	-
1	1	1	SWA-141	S45-RIF	2	22	22.1	no	ND	ND	no	-
1	1	1	SWA-141	S45-RIF	2	23	23.1	yes	No	ND	no	-
1	1	1	SWA-141	S45-RIF	2	24	24.1	no	ND	ND	no	-
1	1	1	SWA-141	S45-RIF	3	25	25.1	yes	No	ND	no	-
1	1	1	SWA-141	S45-RIF	3	26	26.1	no	ND	ND	no	-
1	1	1	SWA-141	S45-RIF	3	27	27.1	yes	No	ND	no	-
1	1	1	SWA-141	S45-RIF	3	28	28.1	yes	mix	no	no	-
1	1	1	SWA-141	S45-RIF	3	29	29.1	yes	Other	no	no	-
1	1	1	SWA-141	S45-RIF	3	30	30.1	yes	Other	no	no	-
1	1	1	SWA-141	S45-RIF	3	31	31.1	yes	No	ND	no	-
1	1	1	SWA-141	S45-RIF	3	32	32.1	yes	mix	no	no	-
1	1	1	SWA-141	S45-RIF	3	33	33.1	yes	Other	yes	no	-
1	1	1	SWA-141	S45-RIF	3	34	34.1	yes	No	ND	no	-
1	1	1	SWA-141	S45-RIF	3	35	35.1	yes	Other	no	no	-
1	1	1	SWA-141	S45-RIF	3	36	36.1	yes	No	ND	no	-
1	1	1	SWA-141	S45-RIF	4	37	37.1	yes	mix	no	no	-
1	1	1	SWA-141	S45-RIF	4	38	38.1	yes	No	ND	no	-
1	1	1	SWA-141	S45-RIF	4	39	39.1	yes	Other	yes	yes	-
1	1	1	SWA-141	S45-RIF	4	40	40.1	no	ND	ND	no	-
1	1	1	SWA-141	S45-RIF	4	41	41.1	no	ND	ND	no	-
1	1	1	SWA-141	S45-RIF	4	42	42.1	no	ND	ND	no	-
1	1	1	SWA-141	S45-RIF	4	43	43.1	no	ND	ND	no	-
1	1	1	SWA-141	S45-RIF	4	44	44.1	yes	No	ND	no	-
1	1	1	SWA-141	S45-RIF	4	45	45.1	yes	Other	no	no	-
1	1	1	SWA-141	S45-RIF	4	46	46.1	yes	No	ND	no	-
1	1	1	SWA-141	S45-RIF	4	47	47.1	yes	No	ND	no	-
1	1	1	SWA-141	S45-RIF	4	48	48.1	yes	No	ND	no	-
2	1	2	SWA-141	94-Ry	1	1	49.1	yes	No	ND	no	-
2	1	2	SWA-141	94-Ry	1	2	50.1	yes	No	ND	no	-
2	1	2	SWA-141	94-Ry	1	3	51.1	yes	No	ND	no	-
2	1	2	SWA-141	94-Ry	1	4	52.1	yes	No	no	no	-
2	1	2	SWA-141	94-Ry	1	5	53.1	yes	No	ND	no	-
2	1	2	SWA-141	94-Ry	1	6	54.1	yes	PR	yes	yes	-
2	1	2	SWA-141	94-Ry	1	7	55.1	yes	No	ND	no	-
2	1	2	SWA-141	94-Ry	1	8	56.1	yes	No	ND	no	-
2	1	2	SWA-141	94-Ry	1	9	57.1	yes	No	no	no	-
2	1	2	SWA-141	94-Ry	1	10	58.1	yes	mix	no	no	-
2	1	2	SWA-141	94-Ry	1	11	59.1	yes	No	ND	no	-
2	1	2	SWA-141	94-Ry	1	12	60.1	yes	mix	yes	yes	-
2	1	2	SWA-141	94-Ry	2	13	61.1	no	ND	ND	no	-
2	1	2	SWA-141	94-Ry	2	14	62.1	yes	mix	yes	yes	-
2	1	2	SWA-141	94-Ry	2	15	63.1	yes	mix	yes	yes	-
2	1	2	SWA-141	94-Ry	2	16	64.1	yes	mix	yes	yes	-
2	1	2	SWA-141	94-Ry	2	17	65.1	yes	mix	yes	yes	-
2	1	2	SWA-141	94-Ry	2	18	66.1	yes	mix	yes	yes	-
2	1	2	SWA-141	94-Ry	2	19	67.1	yes	mix	no	no	-
2	1	2	SWA-141	94-Ry	2	20	68.1	yes	mix	yes	yes	-
2	1	2	SWA-141	94-Ry	2	21	69.1	yes	mix	yes	yes	-
2	1	2	SWA-141	94-Ry	2	22	70.1	yes	mix	yes	yes	-
2	1	2	SWA-141	94-Ry	2	23	71.1	yes	PR	yes	yes	-
2	1	2	SWA-141	94-Ry	2	24	72.1	no	ND	ND	no	-
2	1	2	SWA-141	94-Ry	3	25	73.1	no	ND	ND	no	-
2	1	2	SWA-141	94-Ry	3	26	74.1	no	ND	ND	no	-
2	1	2	SWA-141	94-Ry	3	27	75.1	no	ND	ND	no	-
2	1	2	SWA-141	94-Ry	3	28	76.1	yes	Other	no	no	-
2	1	2	SWA-141	94-Ry	3	29	77.1	yes	No	ND	no	-
2	1	2	SWA-141	94-Ry	3	30	78.1	yes	No	ND	no	-
2	1	2	SWA-141	94-Ry	3	31	79.1	yes	No	ND	no	-
2	1	2	SWA-141	94-Ry	3	32	80.1	yes	No	ND	no	-
2	1	2	SWA-141	94-Ry	3	33	81.1	yes	No	ND	no	-
2	1	2	SWA-141	94-Ry	3	34	82.1	yes	No	ND	no	-
2	1	2	SWA-141	94-Ry	3	35	83.1	no	ND	ND	no	-
2	1	2	SWA-141	94-Ry	3	36	84.1	no	ND	ND	no	-
2	1	2	SWA-141	94-Ry	4	37	85.1	no	ND	ND	no	-
2	1	2	SWA-141	94-Ry	4	38	86.1	no	ND	ND	no	-
2	1	2	SWA-141	94-Ry	4	39	87.1	yes	No	no	no	-
2	1	2	SWA-141	94-Ry	4	40	88.1	yes	No	ND	no	-
2	1	2	SWA-141	94-Ry	4	41	89.1	yes	No	ND	no	-
2	1	2	SWA-141	94-Ry	4	42	90.1	yes	No	ND	no	-
2	1	2	SWA-141	94-Ry	4	43	91.1	yes	No	ND	no	-
2	1	2	SWA-141	94-Ry	4	44	92.1	yes	No	no	no	-
2	1	2	SWA-141	94-Ry	4	45	93.1	no	ND	ND	no	-
2	1	2	SWA-141	94-Ry	4	46	94.1	no	ND	ND	no	-
2	1	2	SWA-141	94-Ry	4	47	95.1	no	ND	ND	no	-
2	1	2	SWA-141	94-Ry	4	48	96.1	no	ND	ND	no	-
3	1	2	SWA-141	94-Ry	1	1	97.1	yes	Other	yes	yes	-
3	1	2	SWA-141	94-Ry	1	2	98.1	yes	No	ND	no	-
3	1	2	SWA-141	94-Ry	1	3	99.1	yes	PR	yes	yes	-
3	1	2	SWA-141	94-Ry	1	4	100.1	yes	No	ND	no	-
3	1	2	SWA-141	94-Ry	1	5	101.1	yes	PR	yes	yes	-
3	1	2	SWA-141	94-Ry	1	6	102.1	yes	PR	yes	yes	-
3	1	2	SWA-141	94-Ry	1	7	103.1	yes	No	ND	no	-
3	1	2	SWA-141	94-Ry	1	8	104.1	yes	PR	yes	yes	-
3	1	2	SWA-141	94-Ry	1	9	105.1	yes	PR	yes	yes	-
3	1	2	SWA-141	94-Ry	1	10	106.1	yes	No	ND	no	-
3	1	2	SWA-141	94-Ry	1	11	107.1	yes	Other	no	no	-
3	1	2	SWA-141	94-Ry	1	12	108.1	yes	PR	no	no	-
3	1	2	SWA-141	94-Ry	2	13	109.1	no	ND	ND	no	-
3	1	2	SWA-141	94-Ry	2	14	110.1	yes	mix	no	no	-
3	1	2	SWA-141	94-Ry	2	15	111.1	yes	PR	yes	yes	-
3	1	2	SWA-141	94-Ry	2	16	112.1	yes	mix	yes	yes	-
3	1	2	SWA-141	94-Ry	2	17	113.1	yes	mix	yes	yes	-
3	1	2	SWA-141	94-Ry	2	18	114.1	yes	mix	yes	yes	-
3	1	2	SWA-141	94-Ry	2	19	115.1	yes	mix	no	no	-
3	1	2	SWA-141	94-Ry	2	20	116.1	yes	PR	no	no	-
3	1	2	SWA-141	94-Ry	2	21	117.1	yes	mix	yes	yes	-
3	1	2	SWA-141	94-Ry	2	22	118.1	yes	No	ND	no	-
3	1	2	SWA-141	94-Ry	2	23	119.1	no	ND	ND	no	-
3	1	2	SWA-141	94-Ry	2	24	120.1	no	ND	ND	no	-
3	1	2	SWA-141	94-Ry	3	25	121.1	yes	mix	no	no	-
3	1	2	SWA-141	94-Ry	3	26	122.1	yes	No	ND	no	-
3	1	2	SWA-141	94-Ry	3	27	123.1	yes	No	ND	no	-
3	1	2	SWA-141	94-Ry	3	28	124.1	yes	No	ND	no	-
3	1	2	SWA-141	94-Ry	3	29	125.1	yes	PR	no	no	-
3	1	2	SWA-141	94-Ry	3	30	126.1	yes	No	ND	no	-
3	1	2	SWA-141	94-Ry	3	31	127.1	yes	No	ND	no	-
3	1	2	SWA-141	94-Ry	3	32	128.1	yes	No	ND	no	-
3	1	2	SWA-141	94-Ry	3	33	129.1	yes	No	ND	no	-
3	1	2	SWA-141	94-Ry	3	34	130.1	yes	No	ND	no	-
3	1	2	SWA-141	94-Ry	3	35	131.1	yes	No	ND	no	-
3	1	2	SWA-141	94-Ry	3	36	132.1	yes	No	ND	no	-
3	1	2	SWA-141	94-Ry	4	37	133.1	yes	No	ND	no	-
3	1	2	SWA-141	94-Ry	4	38	134.1	yes	mix	yes	yes	-
3	1	2	SWA-141	94-Ry	4	39	135.1	yes	mix	yes	yes	-
3	1	2	SWA-141	94-Ry	4	40	136.1	yes	No	ND	no	-
3	1	2	SWA-141	94-Ry	4	41	137.1	yes	PR	yes	yes	-
3	1	2	SWA-141	94-Ry	4	42	138.1	yes	mix	ND	no	-
3	1	2	SWA-141	94-Ry	4	43	139.1	yes	PR	no	no	-
3	1	2	SWA-141	94-Ry	4	44	140.1	yes	mix	no	no	-
3	1	2	SWA-141	94-Ry	4	45	141.1	yes	mix	no	no	-
3	1	2	SWA-141	94-Ry	4	46	142.1	yes	Other	yes	yes	-
3	1	2	SWA-141	94-Ry	4	47	143.1	yes	No	ND	no	-
3	1	2	SWA-141	94-Ry	4	48	144.1	yes	No	ND	no	-
4	1	4	SWA-107	94-Ry	1	1	145.1	yes	No	ND	no	-
4	1	4	SWA-107	94-Ry	1	2	146.1	yes	No	ND	no	-
4	1	4	SWA-107	94-Ry	1	3	147.1	yes	No	ND	no	-
4	1	4	SWA-107	94-Ry	1	4	148.1	yes	No	ND	no	-
4	1	4	SWA-107	94-Ry	1	5	149.1	yes	No	ND	no	-
4	1	4	SWA-107	94-Ry	1	6	150.1	yes	No	ND	no	-
4	1	4	SWA-107	94-Ry	1	7	151.1	yes	No	ND	no	-
4	1	4	SWA-107	94-Ry	1	8	152.1	yes	No	ND	no	-
4	1	4	SWA-107	94-Ry	1	9	153.1	yes	No	ND	no	-
4	1	4	SWA-107	94-Ry	1	10	154.1	yes	No	ND	no	-
4	1	4	SWA-107	94-Ry	1	11	155.1	yes	No	ND	no	-
4	1	4	SWA-107	94-Ry	1	12	156.1	yes	No	ND	no	-
4	1	4	SWA-107	94-Ry	2	13	157.1	yes	PR	yes	yes	CP063188
4	1	4	SWA-107	94-Ry	2	14	158.1	yes	No	ND	no	-
4	1	4	SWA-107	94-Ry	2	15	159.1	yes	PR	no	no	-
4	1	4	SWA-107	94-Ry	2	16	160.1	yes	PR	yes	yes	CP063187
4	1	4	SWA-107	94-Ry	2	17	161.1	yes	PR	yes	yes	CP063186
4	1	4	SWA-107	94-Ry	2	18	162.1	yes	PR	no	no	-
4	1	4	SWA-107	94-Ry	2	19	163.1	yes	No	ND	no	-
4	1	4	SWA-107	94-Ry	2	20	164.1	yes	No	ND	no	-
4	1	4	SWA-107	94-Ry	2	21	165.1	yes	PR	no	no	-
4	1	4	SWA-107	94-Ry	2	22	166.1	yes	No	ND	no	-
4	1	4	SWA-107	94-Ry	2	23	167.1	yes	No	ND	no	-
4	1	4	SWA-107	94-Ry	2	24	168.1	yes	No	ND	no	-
4	1	4	SWA-107	94-Ry	3	25	169.1	yes	No	ND	no	-
4	1	4	SWA-107	94-Ry	3	26	170.1	yes	No	ND	no	-
4	1	4	SWA-107	94-Ry	3	27	171.1	yes	No	ND	no	-
4	1	4	SWA-107	94-Ry	3	28	172.1	yes	No	ND	no	-
4	1	4	SWA-107	94-Ry	3	29	173.1	yes	No	ND	no	-
4	1	4	SWA-107	94-Ry	3	30	174.1	yes	No	ND	no	-
4	1	4	SWA-107	94-Ry	3	31	175.1	yes	No	ND	no	-
4	1	4	SWA-107	94-Ry	3	32	176.1	yes	No	ND	no	-
4	1	4	SWA-107	94-Ry	3	33	177.1	yes	No	ND	no	-
4	1	4	SWA-107	94-Ry	3	34	178.1	yes	No	ND	no	-
4	1	4	SWA-107	94-Ry	3	35	179.1	yes	No	ND	no	-
4	1	4	SWA-107	94-Ry	3	36	180.1	yes	No	ND	no	-
4	1	4	SWA-107	94-Ry	4	37	181.1	yes	No	ND	no	-
4	1	4	SWA-107	94-Ry	4	38	182.1	yes	No	ND	no	-
4	1	4	SWA-107	94-Ry	4	39	183.1	yes	No	ND	no	-
4	1	4	SWA-107	94-Ry	4	40	184.1	yes	No	ND	no	-
4	1	4	SWA-107	94-Ry	4	41	185.1	yes	No	ND	no	-
4	1	4	SWA-107	94-Ry	4	42	186.1	yes	No	ND	no	-
4	1	4	SWA-107	94-Ry	4	43	187.1	yes	No	ND	no	-
4	1	4	SWA-107	94-Ry	4	44	188.1	yes	No	ND	no	-
4	1	4	SWA-107	94-Ry	4	45	189.1	yes	No	ND	no	-
4	1	4	SWA-107	94-Ry	4	46	190.1	yes	No	ND	no	-
4	1	4	SWA-107	94-Ry	4	47	191.1	yes	No	ND	no	-
4	1	4	SWA-107	94-Ry	4	48	192.1	yes	No	ND	no	-
5	2	1	SWA-141	S45-RIF	1	1	193.1	no	ND	ND	no	-
5	2	1	SWA-141	S45-RIF	1	2	194.1	no	ND	ND	no	-
5	2	1	SWA-141	S45-RIF	1	3	195.1	no	ND	ND	no	-
5	2	1	SWA-141	S45-RIF	1	4	196.1	no	ND	ND	no	-
5	2	1	SWA-141	S45-RIF	1	5	197.1	no	ND	ND	no	-
5	2	1	SWA-141	S45-RIF	1	6	198.1	yes	No	ND	no	-
5	2	1	SWA-141	S45-RIF	1	7	199.1	no	ND	ND	no	-
5	2	1	SWA-141	S45-RIF	1	8	200.1	no	ND	ND	no	-
5	2	1	SWA-141	S45-RIF	1	9	201.1	no	ND	ND	no	-
5	2	1	SWA-141	S45-RIF	1	10	202.1	no	ND	ND	no	-
5	2	1	SWA-141	S45-RIF	1	11	203.1	no	ND	ND	no	-
5	2	1	SWA-141	S45-RIF	1	12	204.1	no	ND	ND	no	-
5	2	1	SWA-141	S45-RIF	2	13	205.1	no	ND	ND	no	-
5	2	1	SWA-141	S45-RIF	2	14	206.1	no	ND	ND	no	-
5	2	1	SWA-141	S45-RIF	2	15	207.1	no	ND	ND	no	-
5	2	1	SWA-141	S45-RIF	2	16	208.1	yes	PR	yes	yes	CP063185
5	2	1	SWA-141	S45-RIF	2	17	209.1	yes	PR	yes	yes	-
5	2	1	SWA-141	S45-RIF	2	18	210.1	yes	No	ND	no	-
5	2	1	SWA-141	S45-RIF	2	19	211.1	yes	PR	yes	yes	-
5	2	1	SWA-141	S45-RIF	2	20	212.1	yes	PR	yes	yes	CP063184
5	2	1	SWA-141	S45-RIF	2	21	213.1	yes	mix	yes	yes	-
5	2	1	SWA-141	S45-RIF	2	22	214.1	yes	No	ND	no	-
5	2	1	SWA-141	S45-RIF	2	23	215.1	yes	mix	yes	yes	-
5	2	1	SWA-141	S45-RIF	2	24	216.1	yes	No	ND	no	-
5	2	1	SWA-141	S45-RIF	3	25	217.1	yes	PR	yes	yes	-
5	2	1	SWA-141	S45-RIF	3	26	218.1	no	ND	ND	no	-
5	2	1	SWA-141	S45-RIF	3	27	219.1	no	ND	ND	no	-
5	2	1	SWA-141	S45-RIF	3	28	220.1	no	ND	ND	no	-
5	2	1	SWA-141	S45-RIF	3	29	221.1	no	ND	ND	no	-
5	2	1	SWA-141	S45-RIF	3	30	222.1	no	ND	ND	no	-
5	2	1	SWA-141	S45-RIF	3	31	223.1	no	ND	ND	no	-
5	2	1	SWA-141	S45-RIF	3	32	224.1	no	ND	ND	no	-
5	2	1	SWA-141	S45-RIF	3	33	225.1	no	ND	ND	no	-
5	2	1	SWA-141	S45-RIF	3	34	226.1	no	ND	ND	no	-
5	2	1	SWA-141	S45-RIF	3	35	227.1	no	ND	ND	no	-
5	2	1	SWA-141	S45-RIF	3	36	228.1	no	ND	ND	no	-
5	2	1	SWA-141	S45-RIF	4	37	229.1	yes	mix	yes	yes	-
5	2	1	SWA-141	S45-RIF	4	38	230.1	yes	PR	yes	yes	CP063183
5	2	1	SWA-141	S45-RIF	4	39	231.1	yes	mix	yes	yes	-
5	2	1	SWA-141	S45-RIF	4	40	232.1	yes	mix	yes	yes	CP063182
5	2	1	SWA-141	S45-RIF	4	41	233.1	no	ND	ND	no	-
5	2	1	SWA-141	S45-RIF	4	42	234.1	yes	PR	yes	yes	-
5	2	1	SWA-141	S45-RIF	4	43	235.1	yes	PR	yes	yes	-
5	2	1	SWA-141	S45-RIF	4	44	236.1	yes	PR	yes	yes	CP063181
5	2	1	SWA-141	S45-RIF	4	45	237.1	yes	PR	yes	yes	-
5	2	1	SWA-141	S45-RIF	4	46	238.1	yes	PR	yes	yes	-
5	2	1	SWA-141	S45-RIF	4	47	239.1	no	ND	ND	no	-
5	2	1	SWA-141	S45-RIF	4	48	240.1	yes	PR	yes	yes	-
6	2	2	SWA-141	94-Ry	1	1	241.1	yes	PR	yes	yes	CP063180
6	2	2	SWA-141	94-Ry	1	2	242.1	yes	mix	yes	yes	-
6	2	2	SWA-141	94-Ry	1	3	243.1	yes	mix	yes	no	-
6	2	2	SWA-141	94-Ry	1	4	244.1	yes	mix	yes	no	-
6	2	2	SWA-141	94-Ry	1	5	245.1	yes	mix	yes	yes	-
6	2	2	SWA-141	94-Ry	1	6	246.1	yes	PR	yes	yes	CP063179
6	2	2	SWA-141	94-Ry	1	7	247.1	yes	mix	yes	yes	-
6	2	2	SWA-141	94-Ry	1	8	248.1	yes	PR	yes	yes	-
6	2	2	SWA-141	94-Ry	1	9	249.1	yes	PR	yes	no	-
6	2	2	SWA-141	94-Ry	1	10	250.1	yes	mix	yes	no	-
6	2	2	SWA-141	94-Ry	1	11	251.1	yes	PR	yes	yes	CP063178
6	2	2	SWA-141	94-Ry	1	12	252.1	yes	PR	yes	yes	-
6	2	2	SWA-141	94-Ry	2	13	253.1	yes	PR	yes	yes	CP063177
6	2	2	SWA-141	94-Ry	2	14	254.1	no	ND	ND	no	-
6	2	2	SWA-141	94-Ry	2	15	255.1	yes	PR	yes	yes	-
6	2	2	SWA-141	94-Ry	2	16	256.1	yes	PR	yes	yes	CP063176
6	2	2	SWA-141	94-Ry	2	17	257.1	yes	PR	yes	yes	-
6	2	2	SWA-141	94-Ry	2	18	258.1	yes	mix	yes	no	-
6	2	2	SWA-141	94-Ry	2	19	259.1	yes	PR	yes	yes	CP063175
6	2	2	SWA-141	94-Ry	2	20	260.1	yes	mix	yes	no	-
6	2	2	SWA-141	94-Ry	2	21	261.1	yes	mix	yes	no	-
6	2	2	SWA-141	94-Ry	2	22	262.1	yes	mix	yes	no	-
6	2	2	SWA-141	94-Ry	2	23	263.1	yes	mix	yes	no	-
6	2	2	SWA-141	94-Ry	2	24	264.1	yes	mix	yes	no	-
6	2	2	SWA-141	94-Ry	3	25	265.1	no	ND	ND	no	-
6	2	2	SWA-141	94-Ry	3	26	266.1	yes	PR	yes	yes	-
6	2	2	SWA-141	94-Ry	3	27	267.1	no	ND	ND	no	-
6	2	2	SWA-141	94-Ry	3	28	268.1	no	ND	ND	no	-
6	2	2	SWA-141	94-Ry	3	29	269.1	yes	mix	no	no	-
6	2	2	SWA-141	94-Ry	3	30	270.1	no	ND	ND	no	-
6	2	2	SWA-141	94-Ry	3	31	271.1	yes	PR	no	no	-
6	2	2	SWA-141	94-Ry	3	32	272.1	no	ND	ND	no	-
6	2	2	SWA-141	94-Ry	3	33	273.1	no	ND	ND	no	-
6	2	2	SWA-141	94-Ry	3	34	274.1	no	ND	ND	no	-
6	2	2	SWA-141	94-Ry	3	35	275.1	no	ND	ND	no	-
6	2	2	SWA-141	94-Ry	3	36	276.1	no	ND	ND	no	-
6	2	2	SWA-141	94-Ry	4	37	277.1	yes	PR	yes	yes	CP063174
6	2	2	SWA-141	94-Ry	4	38	278.1	no	ND	ND	no	-
6	2	2	SWA-141	94-Ry	4	39	279.1	no	ND	ND	no	-
6	2	2	SWA-141	94-Ry	4	40	280.1	no	ND	ND	no	-
6	2	2	SWA-141	94-Ry	4	41	281.1	yes	PR	yes	yes	CP063173
6	2	2	SWA-141	94-Ry	4	42	282.1	yes	PR	yes	no	-
6	2	2	SWA-141	94-Ry	4	43	283.1	no	ND	ND	no	-
6	2	2	SWA-141	94-Ry	4	44	284.1	no	ND	ND	no	-
6	2	2	SWA-141	94-Ry	4	45	285.1	yes	PR	yes	yes	-
6	2	2	SWA-141	94-Ry	4	46	286.1	no	ND	ND	no	-
6	2	2	SWA-141	94-Ry	4	47	287.1	yes	PR	yes	yes	CP063172
6	2	2	SWA-141	94-Ry	4	48	288.1	no	ND	ND	no	-
7	2	4	SWA-107	94-Ry	1	1	289.1	yes	PR	yes	yes	-
7	2	4	SWA-107	94-Ry	1	2	290.1	yes	PR	yes	yes	-
7	2	4	SWA-107	94-Ry	1	3	291.1	yes	PR	yes	yes	-
7	2	4	SWA-107	94-Ry	1	4	292.1	yes	PR	yes	yes	-
7	2	4	SWA-107	94-Ry	1	5	293.1	yes	PR	yes	yes	-
7	2	4	SWA-107	94-Ry	1	6	294.1	yes	PR	yes	yes	-
7	2	4	SWA-107	94-Ry	1	7	295.1	yes	PR	yes	yes	-
7	2	4	SWA-107	94-Ry	1	8	296.1	yes	PR	yes	yes	-
7	2	4	SWA-107	94-Ry	1	9	297.1	yes	PR	yes	yes	-
7	2	4	SWA-107	94-Ry	1	10	298.1	yes	PR	yes	yes	-
7	2	4	SWA-107	94-Ry	1	11	299.1	yes	PR	yes	yes	-
7	2	4	SWA-107	94-Ry	1	12	300.1	yes	PR	yes	yes	-
7	2	4	SWA-107	94-Ry	2	13	301.1	yes	PR	yes	yes	-
7	2	4	SWA-107	94-Ry	2	14	302.1	yes	PR	yes	yes	-
7	2	4	SWA-107	94-Ry	2	15	303.1	yes	PR	yes	yes	-
7	2	4	SWA-107	94-Ry	2	16	304.1	yes	PR	yes	yes	-
7	2	4	SWA-107	94-Ry	2	17	305.1	yes	PR	yes	yes	-
7	2	4	SWA-107	94-Ry	2	18	306.1	yes	PR	yes	yes	-
7	2	4	SWA-107	94-Ry	2	19	307.1	yes	PR	yes	yes	-
7	2	4	SWA-107	94-Ry	2	20	308.1	yes	PR	yes	yes	-
7	2	4	SWA-107	94-Ry	2	21	309.1	yes	PR	yes	yes	-
7	2	4	SWA-107	94-Ry	2	22	310.1	yes	PR	yes	yes	-
7	2	4	SWA-107	94-Ry	2	23	311.1	yes	PR	yes	yes	-
7	2	4	SWA-107	94-Ry	2	24	312.1	yes	PR	yes	yes	-
7	2	4	SWA-107	94-Ry	3	25	313.1	no	ND	ND	no	-
7	2	4	SWA-107	94-Ry	3	26	314.1	yes	PR	yes	yes	-
7	2	4	SWA-107	94-Ry	3	27	315.1	no	ND	ND	no	-
7	2	4	SWA-107	94-Ry	3	28	316.1	yes	PR	yes	yes	-
7	2	4	SWA-107	94-Ry	3	29	317.1	yes	PR	yes	yes	-
7	2	4	SWA-107	94-Ry	3	30	318.1	yes	PR	yes	yes	-
7	2	4	SWA-107	94-Ry	3	31	319.1	yes	PR	yes	no	-
7	2	4	SWA-107	94-Ry	3	32	320.1	yes	PR	yes	yes	-
7	2	4	SWA-107	94-Ry	3	33	321.1	yes	PR	yes	yes	-
7	2	4	SWA-107	94-Ry	3	34	322.1	yes	PR	yes	yes	-
7	2	4	SWA-107	94-Ry	3	35	323.1	yes	PR	yes	yes	-
7	2	4	SWA-107	94-Ry	3	36	324.1	yes	PR	yes	yes	-
7	2	4	SWA-107	94-Ry	4	37	325.1	yes	PR	yes	yes	-
7	2	4	SWA-107	94-Ry	4	38	326.1	yes	PR	yes	yes	-
7	2	4	SWA-107	94-Ry	4	39	327.1	yes	mix	yes	no	-
7	2	4	SWA-107	94-Ry	4	40	328.1	yes	PR	yes	yes	-
7	2	4	SWA-107	94-Ry	4	41	329.1	yes	PR	yes	yes	-
7	2	4	SWA-107	94-Ry	4	42	330.1	yes	PR	yes	no	-
7	2	4	SWA-107	94-Ry	4	43	331.1	no	ND	ND	no	-
7	2	4	SWA-107	94-Ry	4	44	332.1	yes	PR	yes	yes	-
7	2	4	SWA-107	94-Ry	4	45	333.1	yes	PR	yes	no	-
7	2	4	SWA-107	94-Ry	4	46	334.1	yes	PR	yes	yes	-
7	2	4	SWA-107	94-Ry	4	47	335.1	yes	PR	yes	no	-
7	2	4	SWA-107	94-Ry	4	48	336.1	yes	PR	yes	yes	-
8	2	2	SWA-141	94-Ry	1	1	337.1	yes	PR	yes	yes	-
8	2	2	SWA-141	94-Ry	1	2	338.1	yes	mix	yes	no	-
8	2	2	SWA-141	94-Ry	1	3	339.1	yes	mix	yes	no	-
8	2	2	SWA-141	94-Ry	1	4	340.1	yes	mix	yes	no	-
8	2	2	SWA-141	94-Ry	1	5	341.1	yes	mix	yes	no	-
8	2	2	SWA-141	94-Ry	1	6	342.1	yes	mix	yes	no	-
8	2	2	SWA-141	94-Ry	1	7	343.1	yes	PR	yes	yes	-
8	2	2	SWA-141	94-Ry	1	8	344.1	yes	mix	yes	no	-
8	2	2	SWA-141	94-Ry	1	9	345.1	yes	mix	yes	no	-
8	2	2	SWA-141	94-Ry	1	10	346.1	yes	mix	yes	no	-
8	2	2	SWA-141	94-Ry	1	11	347.1	yes	PR	yes	yes	-
8	2	2	SWA-141	94-Ry	1	12	348.1	yes	mix	yes	no	-
8	2	2	SWA-141	94-Ry	2	13	349.1	yes	PR	yes	yes	-
8	2	2	SWA-141	94-Ry	2	14	350.1	yes	mix	yes	no	-
8	2	2	SWA-141	94-Ry	2	15	351.1	yes	PR	yes	yes	-
8	2	2	SWA-141	94-Ry	2	16	352.1	yes	PR	yes	yes	-
8	2	2	SWA-141	94-Ry	2	17	353.1	yes	mix	yes	yes	-
8	2	2	SWA-141	94-Ry	2	18	354.1	yes	mix	yes	yes	-
8	2	2	SWA-141	94-Ry	2	19	355.1	yes	PR	yes	yes	-
8	2	2	SWA-141	94-Ry	2	20	356.1	yes	PR	no	no	-
8	2	2	SWA-141	94-Ry	2	21	357.1	yes	PR	yes	yes	-
8	2	2	SWA-141	94-Ry	2	22	358.1	yes	PR	yes	yes	-
8	2	2	SWA-141	94-Ry	2	23	359.1	yes	PR	yes	yes	-
8	2	2	SWA-141	94-Ry	2	24	360.1	yes	mix	yes	yes	-
8	2	2	SWA-141	94-Ry	3	25	361.1	no	ND	ND	no	-
8	2	2	SWA-141	94-Ry	3	26	362.1	yes	mix	yes	yes	-
8	2	2	SWA-141	94-Ry	3	27	363.1	yes	mix	yes	no	-
8	2	2	SWA-141	94-Ry	3	28	364.1	yes	PR	yes	yes	-
8	2	2	SWA-141	94-Ry	3	29	365.1	no	ND	ND	no	-
8	2	2	SWA-141	94-Ry	3	30	366.1	yes	PR	yes	yes	-
8	2	2	SWA-141	94-Ry	3	31	367.1	yes	PR	no	no	-
8	2	2	SWA-141	94-Ry	3	32	368.1	yes	No	ND	no	-
8	2	2	SWA-141	94-Ry	3	33	369.1	yes	PR	no	no	-
8	2	2	SWA-141	94-Ry	3	34	370.1	no	ND	ND	no	-
8	2	2	SWA-141	94-Ry	3	35	371.1	no	ND	ND	no	-
8	2	2	SWA-141	94-Ry	3	36	372.1	yes	PR	yes	yes	-
8	2	2	SWA-141	94-Ry	4	37	373.1	yes	No	ND	no	-
8	2	2	SWA-141	94-Ry	4	38	374.1	yes	mix	yes	yes	-
8	2	2	SWA-141	94-Ry	4	39	375.1	yes	PR	no	no	-
8	2	2	SWA-141	94-Ry	4	40	376.1	yes	mix	yes	yes	-
8	2	2	SWA-141	94-Ry	4	41	377.1	yes	PR	yes	yes	-
8	2	2	SWA-141	94-Ry	4	42	378.1	yes	PR	yes	yes	-
8	2	2	SWA-141	94-Ry	4	43	379.1	yes	mix	yes	no	-
8	2	2	SWA-141	94-Ry	4	44	380.1	yes	No	ND	no	-
8	2	2	SWA-141	94-Ry	4	45	381.1	yes	PR	no	no	-
8	2	2	SWA-141	94-Ry	4	46	382.1	no	ND	ND	no	-
8	2	2	SWA-141	94-Ry	4	47	383.1	yes	No	ND	no	-
8	2	2	SWA-141	94-Ry	4	48	384.1	no	ND	ND	no	-
9	2	6	SWA-110	94-Ry	1	1	385.1	yes	PR	no	no	-
9	2	6	SWA-110	94-Ry	1	2	386.1	yes	PR	yes	yes	-
9	2	6	SWA-110	94-Ry	1	3	387.1	yes	No	ND	no	-
9	2	6	SWA-110	94-Ry	1	4	388.1	yes	mix	yes	yes	-
9	2	6	SWA-110	94-Ry	1	5	389.1	yes	PR	no	no	-
9	2	6	SWA-110	94-Ry	1	6	390.1	yes	PR	yes	yes	-
9	2	6	SWA-110	94-Ry	1	7	391.1	yes	PR	yes	yes	-
9	2	6	SWA-110	94-Ry	1	8	392.1	yes	No	ND	no	-
9	2	6	SWA-110	94-Ry	1	9	393.1	yes	PR	yes	yes	-
9	2	6	SWA-110	94-Ry	1	10	394.1	yes	PR	no	no	-
9	2	6	SWA-110	94-Ry	1	11	395.1	yes	PR	yes	yes	-
9	2	6	SWA-110	94-Ry	1	12	396.1	yes	PR	yes	no	-
9	2	6	SWA-110	94-Ry	2	13	397.1	yes	mix	no	no	-
9	2	6	SWA-110	94-Ry	2	14	398.1	yes	mix	yes	yes	-
9	2	6	SWA-110	94-Ry	2	15	399.1	yes	mix	yes	no	-
9	2	6	SWA-110	94-Ry	2	16	400.1	yes	mix	yes	yes	-
9	2	6	SWA-110	94-Ry	2	17	401.1	yes	mix	yes	no	-
9	2	6	SWA-110	94-Ry	2	18	402.1	yes	mix	yes	no	-
9	2	6	SWA-110	94-Ry	2	19	403.1	yes	mix	yes	no	-
9	2	6	SWA-110	94-Ry	2	20	404.1	yes	mix	no	no	-
9	2	6	SWA-110	94-Ry	2	21	405.1	yes	mix	yes	no	-
9	2	6	SWA-110	94-Ry	2	22	406.1	yes	mix	yes	no	-
9	2	6	SWA-110	94-Ry	2	23	407.1	yes	mix	yes	yes	-
9	2	6	SWA-110	94-Ry	2	24	408.1	yes	mix	yes	no	-
9	2	6	SWA-110	94-Ry	3	25	409.1	no	ND	ND	no	-
9	2	6	SWA-110	94-Ry	3	26	410.1	yes	No	ND	no	-
9	2	6	SWA-110	94-Ry	3	27	411.1	no	ND	ND	no	-
9	2	6	SWA-110	94-Ry	3	28	412.1	yes	No	ND	no	-
9	2	6	SWA-110	94-Ry	3	29	413.1	yes	No	ND	no	-
9	2	6	SWA-110	94-Ry	3	30	414.1	no	ND	ND	no	-
9	2	6	SWA-110	94-Ry	3	31	415.1	no	ND	ND	no	-
9	2	6	SWA-110	94-Ry	3	32	416.1	no	ND	ND	no	-
9	2	6	SWA-110	94-Ry	3	33	417.1	yes	No	ND	no	-
9	2	6	SWA-110	94-Ry	3	34	418.1	yes	No	ND	no	-
9	2	6	SWA-110	94-Ry	3	35	419.1	yes	No	ND	no	-
9	2	6	SWA-110	94-Ry	3	36	420.1	yes	No	ND	no	-
9	2	6	SWA-110	94-Ry	4	37	421.1	yes	No	ND	no	-
9	2	6	SWA-110	94-Ry	4	38	422.1	yes	mix	yes	no	-
9	2	6	SWA-110	94-Ry	4	39	423.1	yes	No	ND	no	-
9	2	6	SWA-110	94-Ry	4	40	424.1	yes	mix	no	no	-
9	2	6	SWA-110	94-Ry	4	41	425.1	yes	mix	no	no	-
9	2	6	SWA-110	94-Ry	4	42	426.1	yes	Other	yes	no	-
9	2	6	SWA-110	94-Ry	4	43	427.1	yes	No	ND	no	-
9	2	6	SWA-110	94-Ry	4	44	428.1	yes	No	ND	no	-
9	2	6	SWA-110	94-Ry	4	45	429.1	yes	mix	no	no	-
9	2	6	SWA-110	94-Ry	4	46	430.1	yes	No	ND	no	-
9	2	6	SWA-110	94-Ry	4	47	431.1	yes	mix	no	no	-
9	2	6	SWA-110	94-Ry	4	48	432.1	yes	mix	yes	no	-
10	2	4	SWA-107	94-Ry	1	1	433.1	yes	PR	yes	no	-
10	2	4	SWA-107	94-Ry	1	2	434.1	yes	PR	yes	no	-
10	2	4	SWA-107	94-Ry	1	3	435.1	yes	PR	yes	no	-
10	2	4	SWA-107	94-Ry	1	4	436.1	yes	PR	yes	no	-
10	2	4	SWA-107	94-Ry	1	5	437.1	yes	PR	yes	no	-
10	2	4	SWA-107	94-Ry	1	6	438.1	yes	PR	yes	no	-
10	2	4	SWA-107	94-Ry	1	7	439.1	yes	PR	yes	no	-
10	2	4	SWA-107	94-Ry	1	8	440.1	yes	PR	yes	no	-
10	2	4	SWA-107	94-Ry	1	9	441.1	yes	PR	yes	no	-
10	2	4	SWA-107	94-Ry	1	10	442.1	yes	PR	yes	no	-
10	2	4	SWA-107	94-Ry	1	11	443.1	yes	PR	yes	no	-
10	2	4	SWA-107	94-Ry	1	12	444.1	yes	Other	yes	no	-
10	2	4	SWA-107	94-Ry	2	13	445.1	yes	PR	no	no	-
10	2	4	SWA-107	94-Ry	2	14	446.1	yes	Other	yes	no	-
10	2	4	SWA-107	94-Ry	2	15	447.1	yes	Other	no	no	-
10	2	4	SWA-107	94-Ry	2	16	448.1	yes	PR	yes	no	-
10	2	4	SWA-107	94-Ry	2	17	449.1	yes	PR	yes	no	-
10	2	4	SWA-107	94-Ry	2	18	450.1	yes	Other	yes	yes	-
10	2	4	SWA-107	94-Ry	2	19	451.1	yes	PR	no	no	-
10	2	4	SWA-107	94-Ry	2	20	452.1	yes	PR	yes	yes	-
10	2	4	SWA-107	94-Ry	2	21	453.1	yes	PR	yes	yes	-
10	2	4	SWA-107	94-Ry	2	22	454.1	yes	PR	yes	no	-
10	2	4	SWA-107	94-Ry	2	23	455.1	yes	PR	yes	yes	-
10	2	4	SWA-107	94-Ry	2	24	456.1	yes	No	ND	no	-
10	2	4	SWA-107	94-Ry	3	25	457.1	yes	No	ND	no	-
10	2	4	SWA-107	94-Ry	3	26	458.1	yes	PR	yes	yes	-
10	2	4	SWA-107	94-Ry	3	27	459.1	yes	No	ND	no	-
10	2	4	SWA-107	94-Ry	3	28	460.1	yes	No	ND	no	-
10	2	4	SWA-107	94-Ry	3	29	461.1	yes	No	ND	no	-
10	2	4	SWA-107	94-Ry	3	30	462.1	yes	PR	yes	yes	-
10	2	4	SWA-107	94-Ry	3	31	463.1	yes	PR	yes	yes	-
10	2	4	SWA-107	94-Ry	3	32	464.1	yes	PR	yes	yes	-
10	2	4	SWA-107	94-Ry	3	33	465.1	no	ND	ND	no	-
10	2	4	SWA-107	94-Ry	3	34	466.1	yes	PR	yes	yes	-
10	2	4	SWA-107	94-Ry	3	35	467.1	yes	No	ND	no	-
10	2	4	SWA-107	94-Ry	3	36	468.1	yes	PR	yes	yes	-
10	2	4	SWA-107	94-Ry	4	37	469.1	yes	No	ND	no	-
10	2	4	SWA-107	94-Ry	4	38	470.1	yes	PR	no	no	-
10	2	4	SWA-107	94-Ry	4	39	471.1	yes	PR	yes	yes	-
10	2	4	SWA-107	94-Ry	4	40	472.1	yes	No	ND	no	-
10	2	4	SWA-107	94-Ry	4	41	473.1	yes	PR	yes	no	-
10	2	4	SWA-107	94-Ry	4	42	474.1	yes	No	ND	no	-
10	2	4	SWA-107	94-Ry	4	43	475.1	yes	No	ND	no	-
10	2	4	SWA-107	94-Ry	4	44	476.1	yes	PR	yes	yes	-
10	2	4	SWA-107	94-Ry	4	45	477.1	yes	PR	yes	no	-
10	2	4	SWA-107	94-Ry	4	46	478.1	yes	PR	yes	yes	-
10	2	4	SWA-107	94-Ry	4	47	479.1	yes	PR	yes	no	-
10	2	4	SWA-107	94-Ry	4	48	480.1	yes	Other	yes	yes	-
11	2	3	SWA-141	111-Ry	1	1	481.1	yes	PR	yes	yes	-
11	2	3	SWA-141	111-Ry	1	2	482.1	yes	PR	yes	yes	-
11	2	3	SWA-141	111-Ry	1	3	483.1	yes	PR	yes	yes	-
11	2	3	SWA-141	111-Ry	1	4	484.1	yes	PR	yes	yes	-
11	2	3	SWA-141	111-Ry	1	5	485.1	yes	PR	yes	yes	-
11	2	3	SWA-141	111-Ry	1	6	486.1	yes	PR	yes	yes	-
11	2	3	SWA-141	111-Ry	1	7	487.1	yes	PR	yes	yes	-
11	2	3	SWA-141	111-Ry	1	8	488.1	yes	PR	yes	yes	-
11	2	3	SWA-141	111-Ry	1	9	489.1	yes	PR	yes	yes	-
11	2	3	SWA-141	111-Ry	1	10	490.1	yes	PR	yes	yes	-
11	2	3	SWA-141	111-Ry	1	11	491.1	yes	PR	yes	yes	-
11	2	3	SWA-141	111-Ry	1	12	492.1	yes	PR	yes	yes	-
11	2	3	SWA-141	111-Ry	2	13	493.1	yes	PR	yes	yes	-
11	2	3	SWA-141	111-Ry	2	14	494.1	yes	PR	yes	yes	-
11	2	3	SWA-141	111-Ry	2	15	495.1	yes	PR	yes	yes	-
11	2	3	SWA-141	111-Ry	2	16	496.1	yes	PR	yes	yes	-
11	2	3	SWA-141	111-Ry	2	17	497.1	yes	PR	yes	yes	-
11	2	3	SWA-141	111-Ry	2	18	498.1	yes	PR	yes	yes	-
11	2	3	SWA-141	111-Ry	2	19	499.1	yes	PR	yes	yes	-
11	2	3	SWA-141	111-Ry	2	20	500.1	yes	PR	no	no	-
11	2	3	SWA-141	111-Ry	2	21	501.1	yes	PR	yes	yes	-
11	2	3	SWA-141	111-Ry	2	22	502.1	yes	PR	yes	yes	-
11	2	3	SWA-141	111-Ry	2	23	503.1	yes	PR	yes	yes	-
11	2	3	SWA-141	111-Ry	2	24	504.1	yes	PR	yes	yes	-
11	2	3	SWA-141	111-Ry	3	25	505.1	yes	No	ND	no	-
11	2	3	SWA-141	111-Ry	3	26	506.1	yes	PR	yes	yes	-
11	2	3	SWA-141	111-Ry	3	27	507.1	yes	No	ND	no	-
11	2	3	SWA-141	111-Ry	3	28	508.1	yes	PR	yes	yes	-
11	2	3	SWA-141	111-Ry	3	29	509.1	yes	No	ND	no	-
11	2	3	SWA-141	111-Ry	3	30	510.1	yes	PR	yes	yes	-
11	2	3	SWA-141	111-Ry	3	31	511.1	yes	PR	yes	yes	-
11	2	3	SWA-141	111-Ry	3	32	512.1	yes	PR	yes	yes	-
11	2	3	SWA-141	111-Ry	3	33	513.1	yes	PR	yes	yes	-
11	2	3	SWA-141	111-Ry	3	34	514.1	yes	PR	yes	yes	-
11	2	3	SWA-141	111-Ry	3	35	515.1	yes	PR	yes	yes	-
11	2	3	SWA-141	111-Ry	3	36	516.1	yes	No	ND	no	-
11	2	3	SWA-141	111-Ry	4	37	517.1	yes	PR	yes	yes	-
11	2	3	SWA-141	111-Ry	4	38	518.1	yes	mix	yes	yes	-
11	2	3	SWA-141	111-Ry	4	39	519.1	yes	PR	yes	yes	-
11	2	3	SWA-141	111-Ry	4	40	520.1	yes	mix	yes	yes	-
11	2	3	SWA-141	111-Ry	4	41	521.1	yes	PR	yes	yes	-
11	2	3	SWA-141	111-Ry	4	42	522.1	yes	PR	yes	yes	-
11	2	3	SWA-141	111-Ry	4	43	523.1	yes	mix	yes	no	-
11	2	3	SWA-141	111-Ry	4	44	524.1	yes	mix	yes	no	-
11	2	3	SWA-141	111-Ry	4	45	525.1	yes	PR	yes	yes	-
11	2	3	SWA-141	111-Ry	4	46	526.1	yes	mix	yes	no	-
11	2	3	SWA-141	111-Ry	4	47	527.1	yes	mix	yes	no	-
11	2	3	SWA-141	111-Ry	4	48	528.1	yes	PR	yes	yes	-
12	2	7	SWA-110	111-Ry	1	1	529.1	yes	No	ND	no	-
12	2	7	SWA-110	111-Ry	1	2	530.1	no	ND	ND	no	-
12	2	7	SWA-110	111-Ry	1	3	531.1	no	ND	ND	no	-
12	2	7	SWA-110	111-Ry	1	4	532.1	yes	mix	no	no	-
12	2	7	SWA-110	111-Ry	1	5	533.1	yes	No	ND	no	-
12	2	7	SWA-110	111-Ry	1	6	534.1	yes	Other	ND	no	-
12	2	7	SWA-110	111-Ry	1	7	535.1	yes	No	ND	no	-
12	2	7	SWA-110	111-Ry	1	8	536.1	yes	No	ND	no	-
12	2	7	SWA-110	111-Ry	1	9	537.1	no	ND	ND	no	-
12	2	7	SWA-110	111-Ry	1	10	538.1	yes	No	ND	no	-
12	2	7	SWA-110	111-Ry	1	11	539.1	yes	No	ND	no	-
12	2	7	SWA-110	111-Ry	1	12	540.1	no	ND	ND	no	-
12	2	7	SWA-110	111-Ry	2	13	541.1	yes	mix	no	no	-
12	2	7	SWA-110	111-Ry	2	14	542.1	yes	mix	no	no	-
12	2	7	SWA-110	111-Ry	2	15	543.1	yes	mix	no	no	-
12	2	7	SWA-110	111-Ry	2	16	544.1	yes	mix	no	no	-
12	2	7	SWA-110	111-Ry	2	17	545.1	yes	mix	no	no	-
12	2	7	SWA-110	111-Ry	2	18	546.1	yes	mix	no	no	-
12	2	7	SWA-110	111-Ry	2	19	547.1	yes	mix	no	no	-
12	2	7	SWA-110	111-Ry	2	20	548.1	yes	mix	no	no	-
12	2	7	SWA-110	111-Ry	2	21	549.1	yes	mix	no	no	-
12	2	7	SWA-110	111-Ry	2	22	550.1	yes	mix	no	no	-
12	2	7	SWA-110	111-Ry	2	23	551.1	yes	Other	ND	no	-
12	2	7	SWA-110	111-Ry	2	24	552.1	yes	No	ND	no	-
12	2	7	SWA-110	111-Ry	3	25	553.1	yes	No	ND	no	-
12	2	7	SWA-110	111-Ry	3	26	554.1	yes	No	ND	no	-
12	2	7	SWA-110	111-Ry	3	27	555.1	no	ND	ND	no	-
12	2	7	SWA-110	111-Ry	3	28	556.1	yes	No	ND	no	-
12	2	7	SWA-110	111-Ry	3	29	557.1	yes	No	ND	no	-
12	2	7	SWA-110	111-Ry	3	30	558.1	no	ND	ND	no	-
12	2	7	SWA-110	111-Ry	3	31	559.1	yes	Other	ND	no	-
12	2	7	SWA-110	111-Ry	3	32	560.1	yes	No	ND	no	-
12	2	7	SWA-110	111-Ry	3	33	561.1	yes	mix	no	no	-
12	2	7	SWA-110	111-Ry	3	34	562.1	no	ND	ND	no	-
12	2	7	SWA-110	111-Ry	3	35	563.1	yes	No	ND	no	-
12	2	7	SWA-110	111-Ry	3	36	564.1	yes	No	ND	no	-
12	2	7	SWA-110	111-Ry	4	37	565.1	yes	mix	no	no	-
12	2	7	SWA-110	111-Ry	4	38	566.1	yes	mix	no	no	-
12	2	7	SWA-110	111-Ry	4	39	567.1	yes	mix	no	no	-
12	2	7	SWA-110	111-Ry	4	40	568.1	yes	No	ND	no	-
12	2	7	SWA-110	111-Ry	4	41	569.1	yes	mix	yes	yes	CP063171
12	2	7	SWA-110	111-Ry	4	42	570.1	yes	mix	no	no	-
12	2	7	SWA-110	111-Ry	4	43	571.1	yes	mix	no	no	-
12	2	7	SWA-110	111-Ry	4	44	572.1	yes	mix	yes	yes	CP063170
12	2	7	SWA-110	111-Ry	4	45	573.1	yes	mix	no	no	-
12	2	7	SWA-110	111-Ry	4	46	574.1	yes	mix	no	no	-
12	2	7	SWA-110	111-Ry	4	47	575.1	yes	mix	no	no	-
12	2	7	SWA-110	111-Ry	4	48	576.1	yes	No	ND	no	-
13	2	6	SWA-110	94-Ry	1	1	577.1	yes	No	ND	no	-
13	2	6	SWA-110	94-Ry	1	2	578.1	yes	Other	ND	no	-
13	2	6	SWA-110	94-Ry	1	3	579.1	yes	No	ND	no	-
13	2	6	SWA-110	94-Ry	1	4	580.1	yes	No	ND	no	-
13	2	6	SWA-110	94-Ry	1	5	581.1	yes	No	ND	no	-
13	2	6	SWA-110	94-Ry	1	6	582.1	yes	mix	no	no	-
13	2	6	SWA-110	94-Ry	1	7	583.1	yes	No	ND	no	-
13	2	6	SWA-110	94-Ry	1	8	584.1	no	ND	ND	no	-
13	2	6	SWA-110	94-Ry	1	9	585.1	yes	mix	no	no	-
13	2	6	SWA-110	94-Ry	1	10	586.1	yes	No	ND	no	-
13	2	6	SWA-110	94-Ry	1	11	587.1	no	ND	ND	no	-
13	2	6	SWA-110	94-Ry	1	12	588.1	yes	mix	no	no	-
13	2	6	SWA-110	94-Ry	2	13	589.1	yes	No	ND	no	-
13	2	6	SWA-110	94-Ry	2	14	590.1	yes	mix	yes	yes	-
13	2	6	SWA-110	94-Ry	2	15	591.1	yes	No	ND	no	-
13	2	6	SWA-110	94-Ry	2	16	592.1	yes	mix	no	no	-
13	2	6	SWA-110	94-Ry	2	17	593.1	yes	No	ND	no	-
13	2	6	SWA-110	94-Ry	2	18	594.1	yes	mix	no	no	-
13	2	6	SWA-110	94-Ry	2	19	595.1	yes	No	ND	no	-
13	2	6	SWA-110	94-Ry	2	20	596.1	yes	No	ND	no	-
13	2	6	SWA-110	94-Ry	2	21	597.1	yes	No	ND	no	-
13	2	6	SWA-110	94-Ry	2	22	598.1	yes	mix	no	no	-
13	2	6	SWA-110	94-Ry	2	23	599.1	yes	No	ND	no	-
13	2	6	SWA-110	94-Ry	2	24	600.1	yes	Other	ND	no	-
13	2	6	SWA-110	94-Ry	3	25	601.1	no	ND	ND	no	-
13	2	6	SWA-110	94-Ry	3	26	602.1	no	ND	ND	no	-
13	2	6	SWA-110	94-Ry	3	27	603.1	no	ND	ND	no	-
13	2	6	SWA-110	94-Ry	3	28	604.1	yes	mix	no	no	-
13	2	6	SWA-110	94-Ry	3	29	605.1	yes	mix	no	no	-
13	2	6	SWA-110	94-Ry	3	30	606.1	no	ND	ND	no	-
13	2	6	SWA-110	94-Ry	3	31	607.1	no	ND	ND	no	-
13	2	6	SWA-110	94-Ry	3	32	608.1	yes	mix	no	no	-
13	2	6	SWA-110	94-Ry	3	33	609.1	no	ND	ND	no	-
13	2	6	SWA-110	94-Ry	3	34	610.1	yes	mix	no	no	-
13	2	6	SWA-110	94-Ry	3	35	611.1	no	ND	ND	no	-
13	2	6	SWA-110	94-Ry	3	36	612.1	yes	mix	no	no	-
13	2	6	SWA-110	94-Ry	4	37	613.1	yes	No	ND	no	-
13	2	6	SWA-110	94-Ry	4	38	614.1	yes	mix	no	no	-
13	2	6	SWA-110	94-Ry	4	39	615.1	yes	mix	no	no	-
13	2	6	SWA-110	94-Ry	4	40	616.1	yes	mix	no	no	-
13	2	6	SWA-110	94-Ry	4	41	617.1	yes	Other	ND	no	-
13	2	6	SWA-110	94-Ry	4	42	618.1	yes	No	ND	no	-
13	2	6	SWA-110	94-Ry	4	43	619.1	yes	mix	no	no	-
13	2	6	SWA-110	94-Ry	4	44	620.1	yes	mix	no	no	-
13	2	6	SWA-110	94-Ry	4	45	621.1	yes	No	ND	no	-
13	2	6	SWA-110	94-Ry	4	46	622.1	yes	No	ND	no	-
13	2	6	SWA-110	94-Ry	4	47	623.1	yes	No	ND	no	-
13	2	6	SWA-110	94-Ry	4	48	624.1	yes	mix	no	no	-
14	2	1	SWA-141	S45-RIF	1	1	625.1	yes	PR	yes	yes	-
14	2	1	SWA-141	S45-RIF	1	2	626.1	yes	PR	yes	yes	-
14	2	1	SWA-141	S45-RIF	1	3	627.1	no	ND	ND	no	-
14	2	1	SWA-141	S45-RIF	1	4	628.1	no	ND	ND	no	-
14	2	1	SWA-141	S45-RIF	1	5	629.1	yes	No	ND	no	-
14	2	1	SWA-141	S45-RIF	1	6	630.1	yes	PR	yes	yes	-
14	2	1	SWA-141	S45-RIF	1	7	631.1	yes	No	ND	no	-
14	2	1	SWA-141	S45-RIF	1	8	632.1	no	ND	ND	no	-
14	2	1	SWA-141	S45-RIF	1	9	633.1	yes	PR	yes	yes	-
14	2	1	SWA-141	S45-RIF	1	10	634.1	yes	PR	yes	yes	-
14	2	1	SWA-141	S45-RIF	1	11	635.1	yes	No	ND	no	-
14	2	1	SWA-141	S45-RIF	1	12	636.1	yes	PR	yes	yes	-
14	2	1	SWA-141	S45-RIF	2	13	637.1	yes	PR	yes	yes	-
14	2	1	SWA-141	S45-RIF	2	14	638.1	yes	PR	yes	no	-
14	2	1	SWA-141	S45-RIF	2	15	639.1	yes	PR	yes	yes	-
14	2	1	SWA-141	S45-RIF	2	16	640.1	yes	No	ND	no	-
14	2	1	SWA-141	S45-RIF	2	17	641.1	yes	PR	yes	yes	-
14	2	1	SWA-141	S45-RIF	2	18	642.1	yes	PR	yes	no	-
14	2	1	SWA-141	S45-RIF	2	19	643.1	yes	PR	yes	yes	-
14	2	1	SWA-141	S45-RIF	2	20	644.1	yes	PR	yes	no	-
14	2	1	SWA-141	S45-RIF	2	21	645.1	yes	No	ND	no	-
14	2	1	SWA-141	S45-RIF	2	22	646.1	yes	PR	yes	no	-
14	2	1	SWA-141	S45-RIF	2	23	647.1	yes	PR	yes	yes	-
14	2	1	SWA-141	S45-RIF	2	24	648.1	yes	PR	yes	yes	-
14	2	1	SWA-141	S45-RIF	3	25	649.1	no	ND	ND	no	-
14	2	1	SWA-141	S45-RIF	3	26	650.1	yes	PR	yes	yes	-
14	2	1	SWA-141	S45-RIF	3	27	651.1	no	ND	ND	no	-
14	2	1	SWA-141	S45-RIF	3	28	652.1	no	ND	ND	no	-
14	2	1	SWA-141	S45-RIF	3	29	653.1	yes	No	ND	no	-
14	2	1	SWA-141	S45-RIF	3	30	654.1	no	ND	ND	no	-
14	2	1	SWA-141	S45-RIF	3	31	655.1	no	ND	ND	no	-
14	2	1	SWA-141	S45-RIF	3	32	656.1	yes	PR	yes	yes	-
14	2	1	SWA-141	S45-RIF	3	33	657.1	yes	PR	yes	yes	-
14	2	1	SWA-141	S45-RIF	3	34	658.1	yes	No	ND	no	-
14	2	1	SWA-141	S45-RIF	3	35	659.1	yes	PR	yes	yes	-
14	2	1	SWA-141	S45-RIF	3	36	660.1	yes	PR	yes	yes	-
14	2	1	SWA-141	S45-RIF	4	37	661.1	yes	mix	yes	no	-
14	2	1	SWA-141	S45-RIF	4	38	662.1	yes	mix	yes	no	-
14	2	1	SWA-141	S45-RIF	4	39	663.1	yes	PR	yes	yes	-
14	2	1	SWA-141	S45-RIF	4	40	664.1	yes	PR	yes	yes	-
14	2	1	SWA-141	S45-RIF	4	41	665.1	yes	PR	yes	no	-
14	2	1	SWA-141	S45-RIF	4	42	666.1	yes	PR	yes	yes	-
14	2	1	SWA-141	S45-RIF	4	43	667.1	yes	PR	yes	yes	-
14	2	1	SWA-141	S45-RIF	4	44	668.1	yes	mix	yes	no	-
14	2	1	SWA-141	S45-RIF	4	45	669.1	yes	PR	yes	yes	-
14	2	1	SWA-141	S45-RIF	4	46	670.1	yes	mix	yes	yes	-
14	2	1	SWA-141	S45-RIF	4	47	671.1	yes	mix	yes	no	-
14	2	1	SWA-141	S45-RIF	4	48	672.1	yes	PR	yes	yes	-
15	2	3	SWA-141	111-Ry	1	1	673.1	no	ND	ND	no	-
15	2	3	SWA-141	111-Ry	1	2	674.1	no	ND	ND	no	-
15	2	3	SWA-141	111-Ry	1	3	675.1	yes	No	ND	no	-
15	2	3	SWA-141	111-Ry	1	4	676.1	yes	PR	no	no	-
15	2	3	SWA-141	111-Ry	1	5	677.1	yes	mix	no	no	-
15	2	3	SWA-141	111-Ry	1	6	678.1	no	ND	ND	no	-
15	2	3	SWA-141	111-Ry	1	7	679.1	no	ND	ND	no	-
15	2	3	SWA-141	111-Ry	1	8	680.1	yes	No	ND	no	-
15	2	3	SWA-141	111-Ry	1	9	681.1	yes	No	ND	no	-
15	2	3	SWA-141	111-Ry	1	10	682.1	no	ND	ND	no	-
15	2	3	SWA-141	111-Ry	1	11	683.1	no	ND	ND	no	-
15	2	3	SWA-141	111-Ry	1	12	684.1	yes	mix	no	no	-
15	2	3	SWA-141	111-Ry	2	13	697.1	yes	PR	yes	yes	-
15	2	3	SWA-141	111-Ry	2	14	698.1	yes	PR	yes	yes	-
15	2	3	SWA-141	111-Ry	2	15	699.1	yes	PR	yes	yes	-
15	2	3	SWA-141	111-Ry	2	16	700.1	yes	PR	yes	no	-
15	2	3	SWA-141	111-Ry	2	17	701.1	yes	PR	yes	yes	-
15	2	3	SWA-141	111-Ry	2	18	702.1	yes	PR	yes	yes	-
15	2	3	SWA-141	111-Ry	2	19	703.1	yes	PR	yes	yes	-
15	2	3	SWA-141	111-Ry	2	20	704.1	yes	PR	yes	yes	-
15	2	3	SWA-141	111-Ry	2	21	705.1	yes	PR	yes	yes	-
15	2	3	SWA-141	111-Ry	2	22	706.1	yes	PR	yes	yes	-
15	2	3	SWA-141	111-Ry	2	23	707.1	yes	PR	yes	yes	-
15	2	3	SWA-141	111-Ry	2	24	708.1	yes	PR	yes	yes	-
15	2	3	SWA-141	111-Ry	3	25	685.1	no	ND	ND	no	-
15	2	3	SWA-141	111-Ry	3	26	686.1	yes	No	ND	no	-
15	2	3	SWA-141	111-Ry	3	27	687.1	no	ND	ND	no	-
15	2	3	SWA-141	111-Ry	3	28	688.1	no	ND	ND	no	-
15	2	3	SWA-141	111-Ry	3	29	689.1	no	ND	ND	no	-
15	2	3	SWA-141	111-Ry	3	30	690.1	no	ND	ND	no	-
15	2	3	SWA-141	111-Ry	3	31	691.1	yes	No	ND	no	-
15	2	3	SWA-141	111-Ry	3	32	692.1	yes	Other	no	no	-
15	2	3	SWA-141	111-Ry	3	33	693.1	no	ND	ND	no	-
15	2	3	SWA-141	111-Ry	3	34	694.1	yes	No	ND	no	-
15	2	3	SWA-141	111-Ry	3	35	695.1	yes	No	ND	no	-
15	2	3	SWA-141	111-Ry	3	36	696.1	yes	No	ND	no	-
15	2	3	SWA-141	111-Ry	4	37	709.1	yes	No	ND	no	-
15	2	3	SWA-141	111-Ry	4	38	710.1	yes	PR	no	no	-
15	2	3	SWA-141	111-Ry	4	39	711.1	yes	PR	no	no	-
15	2	3	SWA-141	111-Ry	4	40	712.1	yes	No	ND	no	-
15	2	3	SWA-141	111-Ry	4	41	713.1	yes	No	ND	no	-
15	2	3	SWA-141	111-Ry	4	42	714.1	yes	No	ND	no	-
15	2	3	SWA-141	111-Ry	4	43	715.1	yes	No	ND	no	-
15	2	3	SWA-141	111-Ry	4	44	716.1	yes	No	ND	no	-
15	2	3	SWA-141	111-Ry	4	45	717.1	yes	No	ND	no	-
15	2	3	SWA-141	111-Ry	4	46	718.1	yes	No	ND	no	-
15	2	3	SWA-141	111-Ry	4	47	719.1	yes	PR	yes	no	-
15	2	3	SWA-141	111-Ry	4	48	720.1	yes	mix	yes	yes	-
16	2	7	SWA-110	111-Ry	1	1	721.1	no	ND	ND	no	-
16	2	7	SWA-110	111-Ry	1	2	722.1	no	ND	ND	no	-
16	2	7	SWA-110	111-Ry	1	3	723.1	no	ND	ND	no	-
16	2	7	SWA-110	111-Ry	1	4	724.1	yes	No	ND	no	-
16	2	7	SWA-110	111-Ry	1	5	725.1	yes	No	ND	no	-
16	2	7	SWA-110	111-Ry	1	6	726.1	no	ND	ND	no	-
16	2	7	SWA-110	111-Ry	1	7	727.1	no	ND	ND	no	-
16	2	7	SWA-110	111-Ry	1	8	728.1	yes	No	ND	no	-
16	2	7	SWA-110	111-Ry	1	9	729.1	yes	No	ND	no	-
16	2	7	SWA-110	111-Ry	1	10	730.1	yes	No	ND	no	-
16	2	7	SWA-110	111-Ry	1	11	731.1	yes	No	ND	no	-
16	2	7	SWA-110	111-Ry	1	12	732.1	yes	No	ND	no	-
16	2	7	SWA-110	111-Ry	2	13	733.1	yes	No	ND	no	-
16	2	7	SWA-110	111-Ry	2	14	734.1	yes	No	ND	no	-
16	2	7	SWA-110	111-Ry	2	15	735.1	yes	No	ND	no	-
16	2	7	SWA-110	111-Ry	2	16	736.1	yes	No	ND	no	-
16	2	7	SWA-110	111-Ry	2	17	737.1	yes	PR	no	no	-
16	2	7	SWA-110	111-Ry	2	18	738.1	yes	No	ND	no	-
16	2	7	SWA-110	111-Ry	2	19	739.1	yes	No	ND	no	-
16	2	7	SWA-110	111-Ry	2	20	740.1	yes	No	ND	no	-
16	2	7	SWA-110	111-Ry	2	21	741.1	yes	No	ND	no	-
16	2	7	SWA-110	111-Ry	2	22	742.1	yes	No	ND	no	-
16	2	7	SWA-110	111-Ry	2	23	743.1	yes	No	ND	no	-
16	2	7	SWA-110	111-Ry	2	24	744.1	yes	No	ND	no	-
16	2	7	SWA-110	111-Ry	3	25	745.1	no	ND	ND	no	-
16	2	7	SWA-110	111-Ry	3	26	746.1	yes	No	ND	no	-
16	2	7	SWA-110	111-Ry	3	27	747.1	yes	No	ND	no	-
16	2	7	SWA-110	111-Ry	3	28	748.1	yes	No	ND	no	-
16	2	7	SWA-110	111-Ry	3	29	749.1	yes	No	ND	no	-
16	2	7	SWA-110	111-Ry	3	30	750.1	no	ND	ND	no	-
16	2	7	SWA-110	111-Ry	3	31	751.1	no	ND	ND	no	-
16	2	7	SWA-110	111-Ry	3	32	752.1	no	ND	ND	no	-
16	2	7	SWA-110	111-Ry	3	33	753.1	no	ND	ND	no	-
16	2	7	SWA-110	111-Ry	3	34	754.1	yes	No	ND	no	-
16	2	7	SWA-110	111-Ry	3	35	755.1	yes	No	ND	no	-
16	2	7	SWA-110	111-Ry	3	36	756.1	no	ND	ND	no	-
16	2	7	SWA-110	111-Ry	4	37	757.1	yes	No	ND	no	-
16	2	7	SWA-110	111-Ry	4	38	758.1	yes	PR	no	no	-
16	2	7	SWA-110	111-Ry	4	39	759.1	yes	PR	no	no	-
16	2	7	SWA-110	111-Ry	4	40	760.1	yes	PR	no	no	-
16	2	7	SWA-110	111-Ry	4	41	761.1	yes	No	ND	no	-
16	2	7	SWA-110	111-Ry	4	42	762.1	yes	No	ND	no	-
16	2	7	SWA-110	111-Ry	4	43	763.1	yes	PR	no	no	-
16	2	7	SWA-110	111-Ry	4	44	764.1	yes	No	ND	no	-
16	2	7	SWA-110	111-Ry	4	45	765.1	yes	PR	no	no	-
16	2	7	SWA-110	111-Ry	4	46	766.1	yes	No	ND	no	-
16	2	7	SWA-110	111-Ry	4	47	767.1	yes	No	ND	no	-
16	2	7	SWA-110	111-Ry	4	48	768.1	yes	mix	no	no	-
17	2	6	SWA-110	94-Ry	1	1	913.1	yes	No	ND	no	-
17	2	6	SWA-110	94-Ry	1	2	914.1	no	ND	ND	no	-
17	2	6	SWA-110	94-Ry	1	3	915.1	yes	No	ND	no	-
17	2	6	SWA-110	94-Ry	1	4	916.1	yes	No	ND	no	-
17	2	6	SWA-110	94-Ry	1	5	917.1	yes	No	ND	no	-
17	2	6	SWA-110	94-Ry	1	6	918.1	yes	No	ND	no	-
17	2	6	SWA-110	94-Ry	1	7	919.1	yes	No	ND	no	-
17	2	6	SWA-110	94-Ry	1	8	920.1	yes	No	ND	no	-
17	2	6	SWA-110	94-Ry	1	9	921.1	yes	No	ND	no	-
17	2	6	SWA-110	94-Ry	1	10	922.1	yes	No	ND	no	-
17	2	6	SWA-110	94-Ry	1	11	923.1	yes	No	ND	no	-
17	2	6	SWA-110	94-Ry	1	12	924.1	yes	No	ND	no	-
17	2	6	SWA-110	94-Ry	2	13	925.1	yes	mix	yes	no	-
17	2	6	SWA-110	94-Ry	2	14	926.1	yes	mix	yes	yes	-
17	2	6	SWA-110	94-Ry	2	15	927.1	yes	No	ND	no	-
17	2	6	SWA-110	94-Ry	2	16	928.1	yes	mix	yes	no	-
17	2	6	SWA-110	94-Ry	2	17	929.1	yes	mix	no	no	-
17	2	6	SWA-110	94-Ry	2	18	930.1	yes	No	ND	no	-
17	2	6	SWA-110	94-Ry	2	19	931.1	yes	mix	yes	yes	-
17	2	6	SWA-110	94-Ry	2	20	932.1	yes	PR	yes	yes	-
17	2	6	SWA-110	94-Ry	2	21	933.1	yes	PR	no	no	-
17	2	6	SWA-110	94-Ry	2	22	934.1	yes	mix	no	no	-
17	2	6	SWA-110	94-Ry	2	23	935.1	yes	mix	no	no	-
17	2	6	SWA-110	94-Ry	2	24	936.1	yes	No	ND	no	-
17	2	6	SWA-110	94-Ry	3	25	937.1	yes	No	ND	no	-
17	2	6	SWA-110	94-Ry	3	26	938.1	yes	No	ND	no	-
17	2	6	SWA-110	94-Ry	3	27	939.1	no	ND	ND	no	-
17	2	6	SWA-110	94-Ry	3	28	940.1	no	ND	ND	no	-
17	2	6	SWA-110	94-Ry	3	29	941.1	no	ND	ND	no	-
17	2	6	SWA-110	94-Ry	3	30	942.1	no	ND	ND	no	-
17	2	6	SWA-110	94-Ry	3	31	943.1	no	ND	ND	no	-
17	2	6	SWA-110	94-Ry	3	32	944.1	yes	No	ND	no	-
17	2	6	SWA-110	94-Ry	3	33	945.1	yes	No	ND	no	-
17	2	6	SWA-110	94-Ry	3	34	946.1	no	ND	ND	no	-
17	2	6	SWA-110	94-Ry	3	35	947.1	yes	No	ND	no	-
17	2	6	SWA-110	94-Ry	3	36	948.1	yes	No	ND	no	-
17	2	6	SWA-110	94-Ry	4	37	949.1	yes	No	ND	no	-
17	2	6	SWA-110	94-Ry	4	38	950.1	yes	No	ND	no	-
17	2	6	SWA-110	94-Ry	4	39	951.1	yes	mix	no	no	-
17	2	6	SWA-110	94-Ry	4	40	952.1	yes	mix	no	no	-
17	2	6	SWA-110	94-Ry	4	41	953.1	yes	mix	no	no	-
17	2	6	SWA-110	94-Ry	4	42	954.1	yes	No	ND	no	-
17	2	6	SWA-110	94-Ry	4	43	955.1	yes	mix	yes	no	-
17	2	6	SWA-110	94-Ry	4	44	956.1	yes	No	ND	no	-
17	2	6	SWA-110	94-Ry	4	45	957.1	yes	No	ND	no	-
17	2	6	SWA-110	94-Ry	4	46	958.1	yes	mix	no	no	-
17	2	6	SWA-110	94-Ry	4	47	959.1	yes	mix	yes	yes	-
17	2	6	SWA-110	94-Ry	4	48	960.1	yes	No	ND	no	-
18	2	5	SWA-107	111-Ry	1	1	1057.1	yes	PR	no	no	-
18	2	5	SWA-107	111-Ry	1	2	1058.1	no	ND	ND	no	-
18	2	5	SWA-107	111-Ry	1	3	1059.1	yes	No	no	no	-
18	2	5	SWA-107	111-Ry	1	4	1060.1	yes	No	ND	no	-
18	2	5	SWA-107	111-Ry	1	5	1061.1	yes	No	ND	no	-
18	2	5	SWA-107	111-Ry	1	6	1062.1	yes	Other	no	no	-
18	2	5	SWA-107	111-Ry	1	7	1063.1	yes	No	ND	no	-
18	2	5	SWA-107	111-Ry	1	8	1064.1	yes	No	ND	no	-
18	2	5	SWA-107	111-Ry	1	9	1065.1	yes	PR	yes	yes	-
18	2	5	SWA-107	111-Ry	1	10	1066.1	yes	mix	no	no	-
18	2	5	SWA-107	111-Ry	1	11	1067.1	yes	No	no	no	-
18	2	5	SWA-107	111-Ry	1	12	1068.1	no	ND	ND	no	-
18	2	5	SWA-107	111-Ry	2	13	1069.1	yes	mix	yes	yes	-
18	2	5	SWA-107	111-Ry	2	14	1070.1	yes	mix	no	no	-
18	2	5	SWA-107	111-Ry	2	15	1071.1	yes	PR	yes	yes	-
18	2	5	SWA-107	111-Ry	2	16	1072.1	yes	mix	yes	yes	-
18	2	5	SWA-107	111-Ry	2	17	1073.1	yes	PR	yes	yes	-
18	2	5	SWA-107	111-Ry	2	18	1074.1	yes	mix	yes	no	-
18	2	5	SWA-107	111-Ry	2	19	1075.1	yes	No	ND	no	-
18	2	5	SWA-107	111-Ry	2	20	1076.1	yes	No	ND	no	-
18	2	5	SWA-107	111-Ry	2	21	1077.1	yes	No	ND	no	-
18	2	5	SWA-107	111-Ry	2	22	1078.1	yes	mix	yes	yes	-
18	2	5	SWA-107	111-Ry	2	23	1079.1	yes	Other	yes	no	-
18	2	5	SWA-107	111-Ry	2	24	1080.1	yes	mix	yes	no	-
18	2	5	SWA-107	111-Ry	3	25	1081.1	no	ND	ND	no	-
18	2	5	SWA-107	111-Ry	3	26	1082.1	yes	No	ND	no	-
18	2	5	SWA-107	111-Ry	3	27	1083.1	yes	No	ND	no	-
18	2	5	SWA-107	111-Ry	3	28	1084.1	no	ND	ND	no	-
18	2	5	SWA-107	111-Ry	3	29	1085.1	no	ND	ND	no	-
18	2	5	SWA-107	111-Ry	3	30	1086.1	yes	No	no	no	-
18	2	5	SWA-107	111-Ry	3	31	1087.1	no	ND	ND	no	-
18	2	5	SWA-107	111-Ry	3	32	1088.1	yes	No	ND	no	-
18	2	5	SWA-107	111-Ry	3	33	1089.1	no	ND	ND	no	-
18	2	5	SWA-107	111-Ry	3	34	1090.1	no	ND	ND	no	-
18	2	5	SWA-107	111-Ry	3	35	1091.1	no	ND	ND	no	-
18	2	5	SWA-107	111-Ry	3	36	1092.1	yes	No	ND	no	-
18	2	5	SWA-107	111-Ry	4	37	1093.1	yes	mix	yes	yes	-
18	2	5	SWA-107	111-Ry	4	38	1094.1	yes	mix	yes	yes	-
18	2	5	SWA-107	111-Ry	4	39	1095.1	yes	mix	yes	yes	-
18	2	5	SWA-107	111-Ry	4	40	1096.1	yes	Other	yes	yes	-
18	2	5	SWA-107	111-Ry	4	41	1097.1	yes	mix	yes	yes	-
18	2	5	SWA-107	111-Ry	4	42	1098.1	yes	Other	yes	no	-
18	2	5	SWA-107	111-Ry	4	43	1099.1	yes	PR	yes	yes	-
18	2	5	SWA-107	111-Ry	4	44	1100.1	yes	PR	yes	yes	-
18	2	5	SWA-107	111-Ry	4	45	1101.1	yes	mix	yes	yes	-
18	2	5	SWA-107	111-Ry	4	46	1102.1	yes	PR	no	no	-
18	2	5	SWA-107	111-Ry	4	47	1103.1	yes	Other	no	no	-
18	2	5	SWA-107	111-Ry	4	48	1104.1	yes	No	ND	no	-
19	3	7	SWA-110	111-Ry	1	1	1105.1	no	ND	ND	no	-
19	3	7	SWA-110	111-Ry	1	2	1106.1	no	ND	ND	no	-
19	3	7	SWA-110	111-Ry	1	3	1107.1	no	ND	ND	no	-
19	3	7	SWA-110	111-Ry	1	4	1108.1	no	ND	ND	no	-
19	3	7	SWA-110	111-Ry	1	5	1109.1	yes	PR	no	no	-
19	3	7	SWA-110	111-Ry	1	6	1110.1	yes	No	ND	no	-
19	3	7	SWA-110	111-Ry	1	7	1111.1	no	ND	ND	no	-
19	3	7	SWA-110	111-Ry	1	8	1112.1	yes	No	ND	no	-
19	3	7	SWA-110	111-Ry	1	9	1113.1	yes	Other	no	no	-
19	3	7	SWA-110	111-Ry	1	10	1114.1	no	ND	ND	no	-
19	3	7	SWA-110	111-Ry	1	11	1115.1	no	ND	ND	no	-
19	3	7	SWA-110	111-Ry	1	12	1116.1	no	ND	ND	no	-
19	3	7	SWA-110	111-Ry	2	13	1117.1	yes	No	ND	no	-
19	3	7	SWA-110	111-Ry	2	14	1118.1	no	ND	ND	no	-
19	3	7	SWA-110	111-Ry	2	15	1119.1	yes	PR	yes	no	-
19	3	7	SWA-110	111-Ry	2	16	1120.1	yes	No	ND	no	-
19	3	7	SWA-110	111-Ry	2	17	1121.1	yes	PR	yes	yes	-
19	3	7	SWA-110	111-Ry	2	18	1122.1	no	ND	ND	no	-
19	3	7	SWA-110	111-Ry	2	19	1123.1	no	ND	ND	no	-
19	3	7	SWA-110	111-Ry	2	20	1124.1	no	ND	ND	no	-
19	3	7	SWA-110	111-Ry	2	21	1125.1	yes	Other	no	no	-
19	3	7	SWA-110	111-Ry	2	22	1126.1	yes	No	ND	no	-
19	3	7	SWA-110	111-Ry	2	23	1127.1	no	ND	ND	no	-
19	3	7	SWA-110	111-Ry	2	24	1128.1	yes	No	ND	no	-
19	3	7	SWA-110	111-Ry	3	25	1129.1	yes	mix	no	no	-
19	3	7	SWA-110	111-Ry	3	26	1130.1	yes	No	ND	no	-
19	3	7	SWA-110	111-Ry	3	27	1131.1	no	ND	ND	no	-
19	3	7	SWA-110	111-Ry	3	28	1132.1	yes	PR	no	no	-
19	3	7	SWA-110	111-Ry	3	29	1133.1	yes	No	ND	no	-
19	3	7	SWA-110	111-Ry	3	30	1134.1	no	ND	ND	no	-
19	3	7	SWA-110	111-Ry	3	31	1135.1	no	ND	ND	no	-
19	3	7	SWA-110	111-Ry	3	32	1136.1	yes	No	ND	no	-
19	3	7	SWA-110	111-Ry	3	33	1137.1	yes	PR	no	no	-
19	3	7	SWA-110	111-Ry	3	34	1138.1	yes	PR	no	no	-
19	3	7	SWA-110	111-Ry	3	35	1139.1	yes	No	ND	no	-
19	3	7	SWA-110	111-Ry	3	36	1140.1	yes	PR	no	no	-
19	3	7	SWA-110	111-Ry	4	37	1141.1	yes	PR	no	no	-
19	3	7	SWA-110	111-Ry	4	38	1142.1	yes	No	ND	no	-
19	3	7	SWA-110	111-Ry	4	39	1143.1	yes	No	ND	no	-
19	3	7	SWA-110	111-Ry	4	40	1144.1	no	ND	ND	no	-
19	3	7	SWA-110	111-Ry	4	41	1145.1	yes	PR	no	no	-
19	3	7	SWA-110	111-Ry	4	42	1146.1	no	ND	ND	no	-
19	3	7	SWA-110	111-Ry	4	43	1147.1	yes	mix	no	no	-
19	3	7	SWA-110	111-Ry	4	44	1148.1	yes	mix	yes	yes	-
19	3	7	SWA-110	111-Ry	4	45	1149.1	no	ND	ND	no	-
19	3	7	SWA-110	111-Ry	4	46	1150.1	no	ND	ND	no	-
19	3	7	SWA-110	111-Ry	4	47	1151.1	yes	PR	yes	yes	-
19	3	7	SWA-110	111-Ry	4	48	1152.1	yes	PR	yes	yes	-
20	2	3	SWA-141	111-Ry	1	1	1153.1	yes	PR	yes	yes	-
20	2	3	SWA-141	111-Ry	1	2	1154.1	yes	PR	yes	yes	-
20	2	3	SWA-141	111-Ry	1	3	1155.1	no	ND	ND	no	-
20	2	3	SWA-141	111-Ry	1	4	1156.1	yes	PR	yes	yes	-
20	2	3	SWA-141	111-Ry	1	5	1157.1	yes	PR	yes	yes	-
20	2	3	SWA-141	111-Ry	1	6	1158.1	yes	PR	yes	yes	-
20	2	3	SWA-141	111-Ry	1	7	1159.1	no	ND	ND	no	-
20	2	3	SWA-141	111-Ry	1	8	1160.1	yes	PR	yes	yes	-
20	2	3	SWA-141	111-Ry	1	9	1161.1	yes	PR	yes	yes	-
20	2	3	SWA-141	111-Ry	1	10	1162.1	yes	PR	yes	yes	-
20	2	3	SWA-141	111-Ry	1	11	1163.1	yes	PR	yes	no	-
20	2	3	SWA-141	111-Ry	1	12	1164.1	yes	PR	yes	yes	-
20	2	3	SWA-141	111-Ry	2	13	1165.1	yes	PR	yes	yes	-
20	2	3	SWA-141	111-Ry	2	14	1166.1	no	ND	ND	no	-
20	2	3	SWA-141	111-Ry	2	15	1167.1	no	ND	ND	no	-
20	2	3	SWA-141	111-Ry	2	16	1168.1	yes	mix	no	no	-
20	2	3	SWA-141	111-Ry	2	17	1169.1	no	ND	ND	no	-
20	2	3	SWA-141	111-Ry	2	18	1170.1	no	ND	ND	no	-
20	2	3	SWA-141	111-Ry	2	19	1171.1	no	ND	ND	no	-
20	2	3	SWA-141	111-Ry	2	20	1172.1	yes	PR	Grew	no	-
20	2	3	SWA-141	111-Ry	2	21	1173.1	no	ND	ND	no	-
20	2	3	SWA-141	111-Ry	2	22	1174.1	no	ND	ND	no	-
20	2	3	SWA-141	111-Ry	2	23	1175.1	no	ND	ND	no	-
20	2	3	SWA-141	111-Ry	2	24	1176.1	no	ND	ND	no	-
20	2	3	SWA-141	111-Ry	3	25	1177.1	yes	PR	yes	yes	-
20	2	3	SWA-141	111-Ry	3	26	1178.1	yes	PR	yes	yes	-
20	2	3	SWA-141	111-Ry	3	27	1179.1	yes	No	ND	no	-
20	2	3	SWA-141	111-Ry	3	28	1180.1	yes	PR	yes	yes	-
20	2	3	SWA-141	111-Ry	3	29	1181.1	yes	No	ND	no	-
20	2	3	SWA-141	111-Ry	3	30	1182.1	yes	PR	no	no	-
20	2	3	SWA-141	111-Ry	3	31	1183.1	yes	PR	yes	yes	-
20	2	3	SWA-141	111-Ry	3	32	1184.1	yes	No	ND	no	-
20	2	3	SWA-141	111-Ry	3	33	1185.1	yes	PR	yes	yes	-
20	2	3	SWA-141	111-Ry	3	34	1186.1	yes	No	ND	no	-
20	2	3	SWA-141	111-Ry	3	35	1187.1	yes	PR	yes	yes	-
20	2	3	SWA-141	111-Ry	3	36	1188.1	yes	PR	yes	no	-
20	2	3	SWA-141	111-Ry	4	37	1189.1	yes	PR	yes	yes	-
20	2	3	SWA-141	111-Ry	4	38	1190.1	yes	PR	yes	yes	-
20	2	3	SWA-141	111-Ry	4	39	1191.1	yes	PR	yes	no	-
20	2	3	SWA-141	111-Ry	4	40	1192.1	yes	PR	yes	yes	-
20	2	3	SWA-141	111-Ry	4	41	1193.1	yes	PR	yes	yes	-
20	2	3	SWA-141	111-Ry	4	42	1194.1	yes	No	ND	no	-
20	2	3	SWA-141	111-Ry	4	43	1195.1	yes	PR	yes	yes	-
20	2	3	SWA-141	111-Ry	4	44	1196.1	yes	PR	yes	yes	-
20	2	3	SWA-141	111-Ry	4	45	1197.1	yes	No	ND	no	-
20	2	3	SWA-141	111-Ry	4	46	1198.1	yes	PR	yes	yes	-
20	2	3	SWA-141	111-Ry	4	47	1199.1	yes	PR	yes	yes	-
20	2	3	SWA-141	111-Ry	4	48	1200.1	yes	PR	yes	yes	-
21	2	5	SWA-107	111-Ry	1	1	1201.1	yes	PR	yes	no	-
21	2	5	SWA-107	111-Ry	1	2	1202.1	yes	PR	no	no	-
21	2	5	SWA-107	111-Ry	1	3	1203.1	no	ND	ND	no	-
21	2	5	SWA-107	111-Ry	1	4	1204.1	yes	PR	no	no	-
21	2	5	SWA-107	111-Ry	1	5	1205.1	yes	No	ND	no	-
21	2	5	SWA-107	111-Ry	1	6	1206.1	no	ND	ND	no	-
21	2	5	SWA-107	111-Ry	1	7	1207.1	yes	PR	no	no	-
21	2	5	SWA-107	111-Ry	1	8	1208.1	no	ND	ND	no	-
21	2	5	SWA-107	111-Ry	1	9	1209.1	no	ND	ND	no	-
21	2	5	SWA-107	111-Ry	1	10	1210.1	yes	No	ND	no	-
21	2	5	SWA-107	111-Ry	1	11	1211.1	no	ND	ND	no	-
21	2	5	SWA-107	111-Ry	1	12	1212.1	no	ND	ND	no	-
21	2	5	SWA-107	111-Ry	2	13	1213.1	yes	PR	yes	yes	-
21	2	5	SWA-107	111-Ry	2	14	1214.1	yes	PR	yes	yes	-
21	2	5	SWA-107	111-Ry	2	15	1215.1	yes	PR	yes	yes	-
21	2	5	SWA-107	111-Ry	2	16	1216.1	yes	mix	yes	yes	-
21	2	5	SWA-107	111-Ry	2	17	1217.1	yes	No	ND	no	-
21	2	5	SWA-107	111-Ry	2	18	1218.1	yes	No	ND	no	-
21	2	5	SWA-107	111-Ry	2	19	1219.1	yes	PR	yes	yes	-
21	2	5	SWA-107	111-Ry	2	20	1220.1	yes	PR	yes	no	-
21	2	5	SWA-107	111-Ry	2	21	1221.1	yes	PR	yes	no	-
21	2	5	SWA-107	111-Ry	2	22	1222.1	yes	PR	yes	no	-
21	2	5	SWA-107	111-Ry	2	23	1223.1	yes	No	ND	no	-
21	2	5	SWA-107	111-Ry	2	24	1224.1	yes	PR	no	no	-
21	2	5	SWA-107	111-Ry	3	25	1225.1	yes	No	ND	no	-
21	2	5	SWA-107	111-Ry	3	26	1226.1	no	ND	ND	no	-
21	2	5	SWA-107	111-Ry	3	27	1227.1	no	ND	ND	no	-
21	2	5	SWA-107	111-Ry	3	28	1228.1	no	ND	ND	no	-
21	2	5	SWA-107	111-Ry	3	29	1229.1	no	ND	ND	no	-
21	2	5	SWA-107	111-Ry	3	30	1230.1	no	ND	ND	no	-
21	2	5	SWA-107	111-Ry	3	31	1231.1	yes	Other	no	no	-
21	2	5	SWA-107	111-Ry	3	32	1232.1	no	ND	ND	no	-
21	2	5	SWA-107	111-Ry	3	33	1233.1	no	ND	ND	no	-
21	2	5	SWA-107	111-Ry	3	34	1234.1	no	ND	ND	no	-
21	2	5	SWA-107	111-Ry	3	35	1235.1	no	ND	ND	no	-
21	2	5	SWA-107	111-Ry	3	36	1236.1	no	ND	ND	no	-
21	2	5	SWA-107	111-Ry	4	37	1237.1	yes	No	ND	no	-
21	2	5	SWA-107	111-Ry	4	38	1238.1	yes	PR	yes	no	-
21	2	5	SWA-107	111-Ry	4	39	1239.1	yes	No	ND	no	-
21	2	5	SWA-107	111-Ry	4	40	1240.1	yes	PR	yes	no	-
21	2	5	SWA-107	111-Ry	4	41	1241.1	yes	PR	no	no	-
21	2	5	SWA-107	111-Ry	4	42	1242.1	yes	mix	yes	yes	-
21	2	5	SWA-107	111-Ry	4	43	1243.1	yes	PR	yes	no	-
21	2	5	SWA-107	111-Ry	4	44	1244.1	yes	PR	yes	yes	-
21	2	5	SWA-107	111-Ry	4	45	1245.1	yes	PR	yes	no	-
21	2	5	SWA-107	111-Ry	4	46	1246.1	yes	PR	yes	yes	-
21	2	5	SWA-107	111-Ry	4	47	1247.1	yes	No	ND	no	-
21	2	5	SWA-107	111-Ry	4	48	1248.1	yes	No	ND	no	-

## Sheet: Key
Table S6: List of all cultures pick following co-cultures expleriments (key)
Column
A	Co-infection		nominal	Experiment No. 1-21
B	Protocol		1	sequential selection
			2	simultaneous selection
			3	OTHER (High infection, simultaneous selection)
C	Combination		1	SWA-141/S45-RIF
			2	SWA-141/94-Ry
			3	SWA-141/111R-y
			4	SWA-107/94R-y
			5	SWA-107/111-Ry
			6	SWA-110/94-Ry
			7	SWA-110/111-Ry
D	TetR		SWA-141
			SWA-110
			SWA-107
E	TetS		S45-RIF
			94-Ry
			111-Ry
F	Condition		1	C1S1	No Tetraycline / Selection at Passage 1
			2	C1S2	No Tetraycline / Selection at Passage 2
			3	C2S1	Sub-inhibitory Tetraycline / Selection at Passage 1
			4	C2S2	Sub-inhibitory Tetraycline / Selection at Passage 2
G	Pick		1 to 48
H	Pick (name)		nominal
I	Pick growth		yes
			no
J	Initital analysis		PR	Putative Recombinant (TetS+, TetR-, tetC+)
			Mix	Mixed infection (TetS+, TetR+, tetC+)
			No	TetC-
			ND	not done (did not grow)
			Other	Other combinations
K	Selection		yes	grew
			no	did not grow
			ND	not done
L	Confirmed recombinant		yes
			no
M	Accession Number		NCBI GenBank accession number (where applicable)
