# Supplementary material for: Generation of Tetracycline and Rifamycin Resistant Chlamydia Suis Recombinants
Source: Front Microbiol. 2021 Jun 30;12:630293. doi: 10.3389/fmicb.2021.630293 (PMC8278220; doi:10.3389/fmicb.2021.630293)
Supplement: Supplementary file 1 [file Data_Sheet_1.zip › MartiH_1_SupplementaryData-12-Table-S7.xlsx]

## Sheet: Overview
Table S7. Overview SNP analysis
Each Excel Sheet contains a Table 1 where recipient-derived sequences were compared against the recombinant and a Table 2 where donor-derived sequences were compared against the recombinant.
List of recombinants (Table 8):
Plaque Assay Group	Recombinant	Accession no.	Combination	Condition	Recombinant	Unique
1	157.1	CP063188	SWA-107 / 94 Ry	C1S2	Yes	Yes
	160.1	CP063187			Yes	No
	161.1	CP063186			Yes	No
2	208.1	CP063185	SWA-141 / S45 RIF	C1S2	Yes	Yes
	212.1	CP063184			Yes	Yes
3	230.1	CP063183	SWA-141 / S45 RIF	C2S2	Yes	No
	232.1	CP063182			Yes	No
	236.1	CP063181			Yes	Yes
4	241.1	CP063180	SWA-141 / 94 Ry	C1S1	Yes	Yes
	246.1	CP063179			Yes	No
	251.1	CP063178			Yes	No
5	253.1	CP063177	SWA-141 / 94 Ry	C1S2	Yes	Yes
	256.1	CP063176			Yes	No
	259.1	CP063175			Yes	No
6	277.1	CP063174	SWA-141 / 94 Ry	C2S2	Yes	No
	281.1	CP063173			Yes	Yes
	287.1	CP063172			Yes	No
7	569.1	CP063171	SWA-110 / 111 Ry	C2S2	Yes	No
	572.1	CP063170			Yes	No

## Sheet: 157.1
Table 1. 157.1 and Recipient-2_RIF-resistant_94
Name	Minimum	Maximum	Length	#Intervals	Change	Codon Change	Amino Acid Change	Polymorphism Type	Protein effect	CDS/ rRNA	CDS Position
	880313	880313	1	1	(C)12 -> (C)11			Deletion (tandem repeat)	Frame Shift	hypothetical protein CDS	84
Table 2. 157.1 and Donor-1_Tet-resistant_SWA107
Name	Minimum	Maximum	Length	#Intervals	Change	Codon Change	Amino Acid Change	Polymorphism Type	Protein effect	CDS/ rRNA	CDS Position
A	373008	373008	1	1	G -> A			SNP (transition)		16S rRNA
A	374681	374681	1	1	T -> A			SNP (transversion)		23S rRNA

## Sheet: 160.1
Table 1. 160.1 and Recipient-2_RIF-resistant_94
Name	Minimum	Maximum	Length	#Intervals	Change	Codon Change	Amino Acid Change	Polymorphism Type	Protein effect	CDS/ rRNA	CDS Position
G	350292	350292	1	1	T -> G			SNP (transversion)
TA	880310	880311	2	1	GT -> TA	TAC -> TTA	Y -> L	Substitution	Substitution	hypothetical protein CDS	86
	880313	880314	2	1	(CC)6 -> (CC)5			Deletion (tandem repeat)	Frame Shift	hypothetical protein CDS	83
GTAAC	1073839	1073847	8	2	CCCCAGGAG -> GTAAC			Deletion	Frame Shift	pmpB CDS	1888
C	1073849	1073849	1	1	A -> C	CAC -> CCC	H -> P	SNP (transversion)	Substitution	pmpB CDS	1898
	1073854	1073860	7	1	-CCAGGAG			Deletion	Frame Shift	pmpB CDS	1903
C	1073866	1073866	1	1	G -> C	GGA -> CGA	G -> R	SNP (transversion)	Substitution	pmpB CDS	1915
A	1080137	1080137	1	1	G -> A			SNP (transition)
A	1080151	1080151	1	1	C -> A			SNP (transversion)
C	1080154	1080154	1	1	T -> C			SNP (transition)
Table 2. 160.1 and Donor-1_Tet-resistant_SWA107
Name	Minimum	Maximum	Length	#Intervals	Change	Codon Change	Amino Acid Change	Polymorphism Type	Protein effect	CDS/ rRNA	CDS Position
	353246	353246	1	1	(A)4 -> (A)3			Deletion (tandem repeat)
T	353256	353256	1	1	A -> T			SNP (transversion)
G	372820	372820	1	1	A -> G			SNP (transition)		16S rRNA
A	372826	372825	0	1	+A			Insertion		16S rRNA
G	372828	372828	1	1	A -> G			SNP (transition)		16S rRNA
G	372921	372921	1	1	A -> G			SNP (transition)		16S rRNA
T	372923	372923	1	1	C -> T			SNP (transition)		16S rRNA
G	372959	372959	1	1	T -> G			SNP (transversion)		16S rRNA
A	372961	372961	1	1	C -> A			SNP (transversion)		16S rRNA
C	373194	373194	1	1	T -> C			SNP (transition)		16S rRNA
T	373224	373224	1	1	C -> T			SNP (transition)		16S rRNA
T	373240	373240	1	1	C -> T			SNP (transition)		16S rRNA
TG	373350	373351	2	1	CA -> TG			Substitution		16S rRNA
G	374204	374204	1	1	A -> G			SNP (transition)		16S rRNA
G	374209	374209	1	1	A -> G			SNP (transition)		23S rRNA
G	374846	374846	1	1	A -> G			SNP (transition)		23S rRNA
G	374848	374848	1	1	A -> G			SNP (transition)		23S rRNA
G	374922	374922	1	1	A -> G			SNP (transition)		23S rRNA
T	374927	374927	1	1	A -> T			SNP (transversion)		23S rRNA
G	374939	374939	1	1	A -> G			SNP (transition)		23S rRNA
G	374953	374953	1	1	A -> G			SNP (transition)		23S rRNA
G	375095	375095	1	1	A -> G			SNP (transition)		23S rRNA
A	375128	375128	1	1	T -> A			SNP (transversion)		23S rRNA
T	375135	375135	1	1	C -> T			SNP (transition)		23S rRNA
T	375210	375210	1	1	C -> T			SNP (transition)		23S rRNA
G	375218	375218	1	1	A -> G			SNP (transition)		23S rRNA
A	375245	375245	1	1	T -> A			SNP (transversion)		23S rRNA
G	376455	376455	1	1	A -> G			SNP (transition)		23S rRNA
G	377294	377294	1	1	A -> G			SNP (transition)		23S rRNA

## Sheet: 161.1
Table 1. 161.1 and Recipient-2_RIF-resistant_94
Name	Minimum	Maximum	Length	#Intervals	Change	Codon Change	Amino Acid Change	Polymorphism Type	Protein effect	CDS/ rRNA	CDS Position
G	350292	350292	1	1	T -> G			SNP (transversion)
GTAACCCCA	1073839	1073847	9	1	CCCCAGGAG -> GTAACCCCA	CCC,CAG,GAG -> GTA,ACC,CCA	PQE -> VTP	Substitution	Substitution	pmpB CDS	1888
C	1073849	1073849	1	1	A -> C	CAC -> CCC	H -> P	SNP (transversion)	Substitution	pmpB CDS	1898
AC	1073855	1073856	2	1	CA -> AC	CCA -> CAC	P -> H	Substitution	Substitution	pmpB CDS	1904
Table 2. 161.1 and Donor-1_Tet-resistant_SWA107
Name	Minimum	Maximum	Length	#Intervals	Change	Codon Change	Amino Acid Change	Polymorphism Type	Protein effect	CDS/ rRNA	CDS Position
	353246	353246	1	1	(A)4 -> (A)3			Deletion (tandem repeat)
T	353256	353256	1	1	A -> T			SNP (transversion)
TG	373350	373351	2	1	CA -> TG			Substitution			16S rRNA
A	374638	374638	1	1	C -> A			SNP (transversion)			23S rRNA
G	374662	374662	1	1	A -> G			SNP (transition)			23S rRNA
A	374681	374681	1	1	T -> A			SNP (transversion)			23S rRNA
G	374694	374694	1	1	A -> G			SNP (transition)			23S rRNA
C	374708	374708	1	1	T -> C			SNP (transition)			23S rRNA
G	374922	374922	1	1	A -> G			SNP (transition)			23S rRNA
T	374927	374927	1	1	A -> T			SNP (transversion)			23S rRNA
G	374939	374939	1	1	A -> G			SNP (transition)			23S rRNA
G	374953	374953	1	1	A -> G			SNP (transition)			23S rRNA
A	375760	375759	0	1	+A			Insertion			23S rRNA
A	376050	376050	1	1	T -> A			SNP (transversion)			23S rRNA
G	376099	376099	1	1	A -> G			SNP (transition)			23S rRNA
G	377294	377294	1	1	A -> G			SNP (transition)			23S rRNA
	377464	377482	19	1	-GGCTTGGTCTTTTTATGAT			Deletion			23S rRNA

## Sheet: 208.1
Table 1. 208.1 and S45 RIF
Name	Minimum	Maximum	Length	#Intervals	Change	Codon Change	Amino Acid Change	Polymorphism Type	Protein effect	CDS/ rRNA	CDS Position	Notes
C	50840	50840	1	1	A -> C	CAA -> CCA	Q -> P	SNP (transversion)	Substitution	hypothetical protein CDS	1634
AATGGCTCAGGAAAACTTGACTCCTTG	50845	50844	0	1	+AATGGCTCAGGAAAACTTGACTCCTTG	-> AAT,GGC,TCA,GGA,AAA,CTT,GAC,TCC,TTG	-> NGSGKLDSL	Insertion	Insertion	hypothetical protein CDS	1639
GTT	50854	50856	2	2	ATC -> GTT	ATC -> GTT	I -> V	Substitution	Substitution	hypothetical protein CDS	1648
G	50865	50865	1	1	A -> G	GTA -> GTG		SNP (transition)	None	hypothetical protein CDS	1659
C	50868	50868	1	1	A -> C	TCA -> TCC		SNP (transversion)	None	hypothetical protein CDS	1662
A	50892	50892	1	1	C -> A	GAC -> GAA	D -> E	SNP (transversion)	Substitution	hypothetical protein CDS	1686
	50895	50897	3	1	-CAG	GAC,AGT -> GAT	DS -> D	Deletion	Deletion	hypothetical protein CDS	1689
A	50899	50899	1	1	G -> A	GTA -> ATA	V -> I	SNP (transition)	Substitution	hypothetical protein CDS	1693
	51077	51412	336	1	-CCGCTAACCAAAACTTGGGTAAAGTCATTAGCGACATGGAGAAAACCGGAACAGCTGAAGAGACCGTTATATCTCCAGGAAATGGCTCAGGAAAACTTGACTCCTTGAATGCAGACGTTGACGATGTGTCCGATGCCGACTCGGGTATCGGAGAAGATATATCAGATACAGAGTCTACGGATGGAGATAACTCCGGAAAAACTACTTCAGCCTCTGGGAAAACTACTTCATCAATAGGGGCCGGACCGGAAGGACCAGACATCCTTGCTGCTGTACGTAAACACCTGAATAAAGTCTACCCTGGTGAGAATGGCGGTTCCACAGAAGGACCTCTCT			Deletion	Extension	hypothetical protein CDS	157
AC	51425	51426	2	1	CT -> AC	CTT -> ACT	L -> T	Substitution	Substitution	hypothetical protein CDS	505
A	51433	51433	1	1	C -> A	GTC -> GTA		SNP (transversion)	None	hypothetical protein CDS	513
A	335508	335508	1	1	T -> A	ATA -> AAA	I -> K	SNP (transversion)	Substitution	rapA CDS	2234
A	354667	354667	1	1	C -> A	ATC -> ATA		SNP (transversion)	None	birA CDS	66
C	354720	354720	1	1	T -> C	GTA -> GCA	V -> A	SNP (transition)	Substitution	birA CDS	119
C	965373	965372	0	1	(C)9 -> (C)10			Insertion (tandem repeat)	Frame Shift	hypothetical protein CDS	61
	1000608	1000609	2	1	-GA			Deletion	Frame Shift	Organic solvent tolerance protein OstA CDS	1426
Table 2. 208.1 and Donor-3_Tet-resistant_SWA141
Name	Minimum	Maximum	Length	#Intervals	Change	Codon Change	Amino Acid Change	Polymorphism Type	Protein effect	CDS/ rRNA	CDS Position	Notes
C	373450	373450	1	1	T -> C			SNP (transition)
T	373480	373480	1	1	C -> T			SNP (transition)
T	373496	373496	1	1	C -> T			SNP (transition)
TG	373606	373607	2	1	CA -> TG			Substitution
T	373754	373754	1	1	C -> T			SNP (transition)
	374573	374574	2	1	-AA			Deletion
A	400545	400545	1	1	G -> A	CTG -> CTA		SNP (transition)	None	hypothetical protein CDS	2322
T	404421	404421	1	1	C -> T	GTT -> ATT	V -> I	SNP (transition)	Substitution	mfd CDS	3148
C	404494	404494	1	1	G -> C	AAC -> AAG	N -> K	SNP (transversion)	Substitution	mfd CDS	3075
A	404538	404538	1	1	G -> A	CAT -> TAT	H -> Y	SNP (transition)	Substitution	mfd CDS	3031
T	404545	404545	1	1	G -> T	GAC -> GAA	D -> E	SNP (transversion)	Substitution	mfd CDS	3024
A	404557	404557	1	1	C -> A	GGG -> GGT		SNP (transversion)	None	mfd CDS	3012
G	410568	410568	1	1	C -> G			SNP (transversion)
	410827	410831	5	1	-GCAAG			Deletion		16S rRNA
G	412341	412341	1	1	A -> G			SNP (transition)
G	412368	412368	1	1	A -> G			SNP (transition)
G	412385	412385	1	1	A -> G			SNP (transition)
G	412418	412418	1	1	T -> G			SNP (transversion)
G	412442	412442	1	1	A -> G			SNP (transition)
AA	412465	412464	0	1	(AA)2 -> (AA)3			Insertion (tandem repeat)
A	412486	412486	1	1	T -> A			SNP (transversion)
A	414073	414073	1	1	T -> A			SNP (transversion)		23S rRNA
G	414122	414122	1	1	A -> G			SNP (transition)		23S rRNA
G	414478	414478	1	1	A -> G			SNP (transition)		23S rRNA
T	420952	420952	1	1	C -> T	GCA -> ACA	A -> T	SNP (transition)	Substitution	groL 2 CDS	1519
A	420962	420962	1	1	T -> A	CCA -> CCT		SNP (transversion)	None	groL 2 CDS	1509
T	422627	422627	1	1	A -> T			SNP (transversion)

## Sheet: 212.1
Table 1. 212.1 and S45 RIF
Name	Minimum	Maximum	Length	#Intervals	Change	Codon Change	Amino Acid Change	Polymorphism Type	Protein effect	CDS/ rRNA	CDS Position
A	51314	51314	1	1	G -> A	GGG -> AGG	G -> R	SNP (transition)	Substitution	hypothetical protein CDS	394
A	51317	51317	1	1	C -> A	CCG -> ACG	P -> T	SNP (transversion)	Substitution	hypothetical protein CDS	397
G	51322	51322	1	1	C -> G	GAC -> GAG	D -> E	SNP (transversion)	Substitution	hypothetical protein CDS	402
A	51325	51325	1	1	G -> A	CGG -> CGA		SNP (transition)	None	hypothetical protein CDS	405
C	51327	51327	1	1	A -> C	AAG -> ACG	K -> T	SNP (transversion)	Substitution	hypothetical protein CDS	407
C	51345	51345	1	1	T -> C	CTG -> CCG	L -> P	SNP (transition)	Substitution	hypothetical protein CDS	425
G	51364	51364	1	1	A -> G			SNP (transition)	Extension	hypothetical protein CDS	444
C	51412	51412	1	1	T -> C	TCT -> TCC		SNP (transition)	None	hypothetical protein CDS	492
AC	51425	51426	2	1	CT -> AC	CTT -> ACT	L -> T	Substitution	Substitution	hypothetical protein CDS	505
A	51433	51433	1	1	C -> A	GTC -> GTA		SNP (transversion)	None	hypothetical protein CDS	513
C	326896	326896	1	1	T -> C	ACA -> ACG		SNP (transition)	None	der CDS	1314
T	326935	326935	1	1	C -> T	CAG -> CAA		SNP (transition)	None	der CDS	1275
A	335508	335508	1	1	T -> A	ATA -> AAA	I -> K	SNP (transversion)	Substitution	rapA CDS	2234
G	338989	338989	1	1	T -> G	GGT -> GGG		SNP (transversion)	None	pckG CDS	1122
C	414444	414444	1	1	A -> C	CTA -> CTC		SNP (transversion)	None	cwlS CDS	486
	616132	616239	108	1	-AGTTGCAGCTAAGAAGACTGTAGCTCGTAAAACAGTGGCTAAGAAAACGGTAGCGGCTCGTAAGCCTGTAGCTAAGAAAGCAACAGCTAAAAAAGCTCCAGTAAGAAA	AAA,GTT,GCA,GCT,AAG,AAG,ACT,GTA,GCT,CGT,AAA,ACA,GTG,GCT,AAG,AAA,ACG,GTA,GCG,GCT,CGT,AAG,CCT,GTA,GCT,AAG,AAA,GCA,ACA,GCT,AAA,AAA,GCT,CCA,GTA,AGA,AAA -> AAA	KVAAKKTVARKTVAKKTVAARKPVAKKATAKKAPVRK -> K	Deletion	Deletion	hctB CDS	111
C	965373	965372	0	1	(C)9 -> (C)10			Insertion (tandem repeat)	Frame Shift	hypothetical protein CDS	61
	1000608	1000609	2	1	-GA			Deletion	Frame Shift	Organic solvent tolerance protein OstA CDS	1426
T	1080428	1080427	0	1	+T			Insertion
Table 2. 212.1 and Donor-3_Tet-resistant_SWA141
Name	Minimum	Maximum	Length	#Intervals	Change	Codon Change	Amino Acid Change	Polymorphism Type	Protein effect	CDS/ rRNA	CDS Position
A	340257	340257	1	1	G -> A			SNP (transition)
T	340266	340266	1	1	A -> T			SNP (transversion)
	340280	340280	1	1	(T)5 -> (T)4			Deletion (tandem repeat)
GG	340293	340294	2	1	AA -> GG			Substitution
T	340532	340532	1	1	G -> T	GTT -> TTT	V -> F	SNP (transversion)	Substitution	hypothetical protein CDS	193
T	340549	340549	1	1	C -> T	CCC -> CCT		SNP (transition)	None	hypothetical protein CDS	210
A	340599	340599	1	1	C -> A	GCA -> GAA	A -> E	SNP (transversion)	Substitution	hypothetical protein CDS	260
C	340692	340692	1	1	A -> C	GAT -> GCT	D -> A	SNP (transversion)	Substitution	hypothetical protein CDS	353
C	340754	340754	1	1	A -> C	ATC -> CTC	I -> L	SNP (transversion)	Substitution	hypothetical protein CDS	415
G	340772	340772	1	1	A -> G	ACA -> GCA	T -> A	SNP (transition)	Substitution	hypothetical protein CDS	433
TT	340808	340809	2	1	AC -> TT	ACT -> TTT	T -> F	Substitution	Substitution	hypothetical protein CDS	469
AA	340832	340833	2	1	GC -> AA	GCA -> AAA	A -> K	Substitution	Substitution	hypothetical protein CDS	493
G	340836	340836	1	1	A -> G	AAG -> AGG	K -> R	SNP (transition)	Substitution	hypothetical protein CDS	497
A	340857	340857	1	1	C -> A	ACC -> AAC	T -> N	SNP (transversion)	Substitution	hypothetical protein CDS	518
A	340907	340907	1	1	G -> A	GTT -> ATT	V -> I	SNP (transition)	Substitution	hypothetical protein CDS	568
A	340943	340943	1	1	G -> A	GTG -> ATG	V -> M	SNP (transition)	Substitution	hypothetical protein CDS	604
GT	341129	341130	2	1	TC -> GT	TCG -> GTG	S -> V	Substitution	Substitution	hypothetical protein CDS	790
C	341145	341145	1	1	A -> C	AAG -> ACG	K -> T	SNP (transversion)	Substitution	hypothetical protein CDS	806
G	341168	341168	1	1	A -> G	AAA -> GAA	K -> E	SNP (transition)	Substitution	hypothetical protein CDS	829
A	341175	341175	1	1	G -> A	AGT -> AAT	S -> N	SNP (transition)	Substitution	hypothetical protein CDS	836
T	341241	341241	1	1	A -> T	GAG -> GTG	E -> V	SNP (transversion)	Substitution	hypothetical protein CDS	902
A	341311	341311	1	1	C -> A	GAC -> GAA	D -> E	SNP (transversion)	Substitution	hypothetical protein CDS	972
G	341345	341345	1	1	A -> G	AAT -> GAT	N -> D	SNP (transition)	Substitution	hypothetical protein CDS	1006
CAA	341348	341350	2	2	AAC -> CAA	AAC -> CAA	N -> Q	Substitution	Substitution	hypothetical protein CDS	1009
C	341354	341354	1	1	A -> C	AAG -> CAG	K -> Q	SNP (transversion)	Substitution	hypothetical protein CDS	1015
A	341391	341391	1	1	T -> A	TTC -> TAC	F -> Y	SNP (transversion)	Substitution	hypothetical protein CDS	1052
TTA	341402	341404	3	1	AAG -> TTA	AAG -> TTA	K -> L	Substitution	Substitution	hypothetical protein CDS	1063
C	341410	341410	1	1	T -> C	TTT -> TTC		SNP (transition)	None	hypothetical protein CDS	1071
A	341433	341433	1	1	G -> A	CGG -> CAG	R -> Q	SNP (transition)	Substitution	hypothetical protein CDS	1094
T	341462	341462	1	1	A -> T	ACG -> TCG	T -> S	SNP (transversion)	Substitution	hypothetical protein CDS	1123
G	341475	341475	1	1	A -> G	AAG -> AGG	K -> R	SNP (transition)	Substitution	hypothetical protein CDS	1136
T	341493	341493	1	1	C -> T	ACT -> ATT	T -> I	SNP (transition)	Substitution	hypothetical protein CDS	1154
G	341660	341660	1	1	A -> G	AAT -> GAT	N -> D	SNP (transition)	Substitution	hypothetical protein CDS	1321
A	341669	341669	1	1	C -> A	CAA -> AAA	Q -> K	SNP (transversion)	Substitution	hypothetical protein CDS	1330
ACA	341672	341674	2	2	GCG -> ACA	GCG -> ACA	A -> T	Substitution	Substitution	hypothetical protein CDS	1333
C	341689	341689	1	1	G -> C	GAG -> GAC	E -> D	SNP (transversion)	Substitution	hypothetical protein CDS	1350
A	341696	341696	1	1	C -> A	CAA -> AAA	Q -> K	SNP (transversion)	Substitution	hypothetical protein CDS	1357
TC	341717	341718	2	1	AA -> TC	AAC -> TCC	N -> S	Substitution	Substitution	hypothetical protein CDS	1378
C	341749	341749	1	1	T -> C	GCT -> GCC		SNP (transition)	None	hypothetical protein CDS	1410
A	341768	341768	1	1	G -> A	GCG -> ACG	A -> T	SNP (transition)	Substitution	hypothetical protein CDS	1429
A	341792	341792	1	1	C -> A	CAG -> AAG	Q -> K	SNP (transversion)	Substitution	hypothetical protein CDS	1453
T	341805	341805	1	1	C -> T	GCA -> GTA	A -> V	SNP (transition)	Substitution	hypothetical protein CDS	1466
G	341822	341822	1	1	A -> G	AAC -> GAC	N -> D	SNP (transition)	Substitution	hypothetical protein CDS	1483
C	341859	341859	1	1	G -> C	AGC -> ACC	S -> T	SNP (transversion)	Substitution	hypothetical protein CDS	1520
A	341878	341878	1	1	G -> A	GTG -> GTA		SNP (transition)	None	hypothetical protein CDS	1539
T	341888	341888	1	1	C -> T	CTG -> TTG		SNP (transition)	None	hypothetical protein CDS	1549
G	341901	341901	1	1	A -> G	AAG -> AGG	K -> R	SNP (transition)	Substitution	hypothetical protein CDS	1562
T	342280	342280	1	1	C -> T	CAC -> CAT		SNP (transition)	None	hypothetical protein CDS	1941
G	342293	342293	1	1	A -> G	ATC -> GTC	I -> V	SNP (transition)	Substitution	hypothetical protein CDS	1954
T	342337	342337	1	1	A -> T	AAA -> AAT	K -> N	SNP (transversion)	Substitution	hypothetical protein CDS	1998
T	342340	342340	1	1	A -> T	CCA -> CCT		SNP (transversion)	None	hypothetical protein CDS	2001
T	342346	342346	1	1	G -> T	GAG -> GAT	E -> D	SNP (transversion)	Substitution	hypothetical protein CDS	2007
T	342370	342370	1	1	G -> T	AAG -> AAT	K -> N	SNP (transversion)	Substitution	hypothetical protein CDS	2031
T	342385	342385	1	1	G -> T	GAG -> GAT	E -> D	SNP (transversion)	Substitution	hypothetical protein CDS	2046
A	342628	342628	1	1	G -> A	TTG -> TTA		SNP (transition)	None	hypothetical protein CDS	2289
G	342643	342643	1	1	A -> G	AAA -> AAG		SNP (transition)	None	hypothetical protein CDS	2304
T	343122	343122	1	1	C -> T	CCC -> CCT		SNP (transition)	None	hypothetical protein CDS	450
T	343152	343152	1	1	C -> T	GCC -> GCT		SNP (transition)	None	hypothetical protein CDS	480
T	343416	343416	1	1	C -> T	AAC -> AAT		SNP (transition)	None	hypothetical protein CDS	744
G	343449	343449	1	1	A -> G	AAA -> AAG		SNP (transition)	None	hypothetical protein CDS	777
G	343472	343472	1	1	A -> G	CAG -> CGG	Q -> R	SNP (transition)	Substitution	hypothetical protein CDS	800
G	343489	343489	1	1	A -> G	ATT -> GTT	I -> V	SNP (transition)	Substitution	hypothetical protein CDS	817
G	343594	343594	1	1	A -> G	ATA -> GTA	I -> V	SNP (transition)	Substitution	hypothetical protein CDS	922
A	343645	343645	1	1	G -> A	GTT -> ATT	V -> I	SNP (transition)	Substitution	hypothetical protein CDS	973
T	343683	343683	1	1	C -> T	TTC -> TTT		SNP (transition)	None	hypothetical protein CDS	1011
T	344309	344309	1	1	C -> T	GTA -> ATA	V -> I	SNP (transition)	Substitution	ompA 2 CDS	577
C	344329	344329	1	1	T -> C	AAT -> AGT	N -> S	SNP (transition)	Substitution	ompA 2 CDS	557
A	344331	344331	1	1	C -> A	TCG -> TCT		SNP (transversion)	None	ompA 2 CDS	555
GG	344380	344381	2	1	TT -> GG	AAA -> CCA	K -> P	Substitution	Substitution	ompA 2 CDS	505
T	345828	345828	1	1	C -> T	GAA -> AAA	E -> K	SNP (transition)	Substitution	gpsA CDS	196
A	345850	345850	1	1	C -> A	ACG -> ACT		SNP (transversion)	None	gpsA CDS	174
A	345870	345870	1	1	G -> A	CAC -> TAC	H -> Y	SNP (transition)	Substitution	gpsA CDS	154
T	345887	345887	1	1	C -> T	CGG -> CAG	R -> Q	SNP (transition)	Substitution	gpsA CDS	137
A	346185	346185	1	1	C -> A	GCG -> GCT		SNP (transversion)	None	putative uridylyltransferase CDS	1203
A	346250	346250	1	1	G -> A	CAC -> TAC	H -> Y	SNP (transition)	Substitution	putative uridylyltransferase CDS	1138
C	346279	346279	1	1	T -> C	AAA -> AGA	K -> R	SNP (transition)	Substitution	putative uridylyltransferase CDS	1109
T	346311	346311	1	1	C -> T	GAG -> GAA		SNP (transition)	None	putative uridylyltransferase CDS	1077
C	346709	346709	1	1	T -> C	AAT -> GAT	N -> D	SNP (transition)	Substitution	putative uridylyltransferase CDS	679
A	346748	346748	1	1	C -> A	GCC -> TCC	A -> S	SNP (transversion)	Substitution	putative uridylyltransferase CDS	640
A	346854	346854	1	1	C -> A	GTG -> GTT		SNP (transversion)	None	putative uridylyltransferase CDS	534
ATA	346860	346862	2	2	CTG -> ATA	CAG -> TAT	Q -> Y	Substitution	Substitution	putative uridylyltransferase CDS	526
C	347130	347130	1	1	T -> C	CTA -> CTG		SNP (transition)	None	putative uridylyltransferase CDS	258
A	347202	347202	1	1	G -> A	CCC -> CCT		SNP (transition)	None	putative uridylyltransferase CDS	186
T	347253	347253	1	1	C -> T	CAG -> CAA		SNP (transition)	None	putative uridylyltransferase CDS	135
C	347268	347268	1	1	T -> C	GGA -> GGG		SNP (transition)	None	putative uridylyltransferase CDS	120
T	347459	347459	1	1	C -> T	CGG -> CGA		SNP (transition)	None	hypothetical protein CDS	306
G	347566	347566	1	1	A -> G	TAT -> CAT	Y -> H	SNP (transition)	Substitution	hypothetical protein CDS	199
G	347989	347989	1	1	A -> G	GTC -> GCC	V -> A	SNP (transition)	Substitution	yscN 2 CDS	1073
A	348381	348381	1	1	G -> A	AGC -> AGT		SNP (transition)	None	yscN 2 CDS	681
A	348387	348387	1	1	T -> A	GCA -> GCT		SNP (transversion)	None	yscN 2 CDS	675
C	348644	348644	1	1	T -> C	ATC -> GTC	I -> V	SNP (transition)	Substitution	yscN 2 CDS	418
G	348675	348675	1	1	A -> G	CCT -> CCC		SNP (transition)	None	yscN 2 CDS	387
G	348774	348774	1	1	A -> G	AAT -> AAC		SNP (transition)	None	yscN 2 CDS	288
G	348792	348792	1	1	A -> G	GCT -> GCC		SNP (transition)	None	yscN 2 CDS	270
T	350430	350430	1	1	C -> T	CAG -> CAA		SNP (transition)	None	type III secretion system protein CDS	216
T	350691	350691	1	1	G -> T			SNP (transversion)
T	351877	351877	1	1	G -> T	GAC -> GAA	D -> E	SNP (transversion)	Substitution	iscS CDS	978
T	352010	352010	1	1	C -> T	CGG -> CAG	R -> Q	SNP (transition)	Substitution	iscS CDS	845
A	352018	352018	1	1	C -> A	GCG -> GCT		SNP (transversion)	None	iscS CDS	837
T	352040	352040	1	1	C -> T	AGC -> AAC	S -> N	SNP (transition)	Substitution	iscS CDS	815
A	352051	352051	1	1	G -> A	GCC -> GCT		SNP (transition)	None	iscS CDS	804
C	352059	352059	1	1	A -> C	TCT -> GCT	S -> A	SNP (transversion)	Substitution	iscS CDS	796
A	352303	352303	1	1	G -> A	AGC -> AGT		SNP (transition)	None	iscS CDS	552
T	352429	352429	1	1	A -> T	GCT -> GCA		SNP (transversion)	None	iscS CDS	426
A	352445	352445	1	1	C -> A	AGC -> ATC	S -> I	SNP (transversion)	Substitution	iscS CDS	410
C	352453	352453	1	1	T -> C	GTA -> GTG		SNP (transition)	None	iscS CDS	402
G	352582	352582	1	1	C -> G	CAG -> CAC	Q -> H	SNP (transversion)	Substitution	iscS CDS	273
T	352768	352768	1	1	C -> T	GAG -> GAA		SNP (transition)	None	iscS CDS	87
A	352997	352997	1	1	G -> A	CTC -> TTC	L -> F	SNP (transition)	Substitution	gpmA CDS	493
G	353831	353831	1	1	A -> G	ATT -> GTT	I -> V	SNP (transition)	Substitution	rluB CDS	73
A	353919	353919	1	1	G -> A	GGA -> GAA	G -> E	SNP (transition)	Substitution	rluB CDS	161
TC	354720	354721	2	1	CT -> TC	ACT -> ATC	T -> I	Substitution	Substitution	hypothetical protein CDS	110
G	354757	354757	1	1	C -> G	ATC -> ATG	I -> M	SNP (transversion)	Substitution	hypothetical protein CDS	147
C	354800	354800	1	1	A -> C	AAA -> CAA	K -> Q	SNP (transversion)	Substitution	hypothetical protein CDS	190
G	354821	354821	1	1	A -> G	ACC -> GCC	T -> A	SNP (transition)	Substitution	hypothetical protein CDS	211
T	354873	354873	1	1	C -> T	ACT -> ATT	T -> I	SNP (transition)	Substitution	hypothetical protein CDS	263
G	356669	356669	1	1	A -> G	GTC -> GCC	V -> A	SNP (transition)	Substitution	mrdB CDS	188
T	357325	357325	1	1	G -> T	GCC -> GAC	A -> D	SNP (transversion)	Substitution	cadA CDS	1601
C	357366	357366	1	1	T -> C	CGA -> CGG		SNP (transition)	None	cadA CDS	1560
C	357481	357481	1	1	A -> C	TTT -> TGT	F -> C	SNP (transversion)	Substitution	cadA CDS	1445
G	357507	357507	1	1	T -> G	CTA -> CTC		SNP (transversion)	None	cadA CDS	1419
T	357728	357728	1	1	A -> T	TTA -> ATA	L -> I	SNP (transversion)	Substitution	cadA CDS	1198
G	358152	358152	1	1	A -> G	CCT -> CCC		SNP (transition)	None	cadA CDS	774
T	358160	358160	1	1	C -> T	GCT -> ACT	A -> T	SNP (transition)	Substitution	cadA CDS	766
A	359483	359483	1	1	G -> A	TAC -> TAT		SNP (transition)	None	VIT family protein CDS	213
T	359504	359504	1	1	G -> T	CCC -> CCA		SNP (transversion)	None	VIT family protein CDS	192
A	359558	359558	1	1	G -> A	GCC -> GCT		SNP (transition)	None	VIT family protein CDS	138
C	359588	359588	1	1	T -> C	AAA -> AAG		SNP (transition)	None	VIT family protein CDS	108
T	359687	359687	1	1	G -> T	TCC -> TCA		SNP (transversion)	None	VIT family protein CDS	9
A	359692	359692	1	1	G -> A	CCA -> TCA	P -> S	SNP (transition)	Substitution	VIT family protein CDS	4
G	359706	359706	1	1	C -> G			SNP (transversion)
TTT	359718	359720	3	1	CCC -> TTT			Substitution
G	359894	359894	1	1	T -> G	ATG -> CTG	M -> L	SNP (transversion)	Substitution	serS CDS	1123
A	360537	360537	1	1	C -> A	TCG -> TCT		SNP (transversion)	None	serS CDS	480
C	360577	360577	1	1	T -> C	CAT -> CGT	H -> R	SNP (transition)	Substitution	serS CDS	440
T	360630	360630	1	1	G -> T	CTC -> CTA		SNP (transversion)	None	serS CDS	387
T	360635	360635	1	1	C -> T	GAA -> AAA	E -> K	SNP (transition)	Substitution	serS CDS	382
A	361576	361576	1	1	G -> A	CGC -> CAC	R -> H	SNP (transition)	Substitution	ribD CDS	356
T	361784	361784	1	1	G -> T	ATG -> ATT	M -> I	SNP (transversion)	Substitution	ribD CDS	564
T	361839	361839	1	1	A -> T	AGC -> TGC	S -> C	SNP (transversion)	Substitution	ribD CDS	619
T	362251	362251	1	1	A -> T			SNP (transversion)
C	362336	362336	1	1	T -> C	ATT -> ATC		SNP (transition)	None	ribBA CDS	54
A	362339	362339	1	1	T -> A	GCT -> GCA		SNP (transversion)	None	ribBA CDS	57
T	362371	362371	1	1	C -> T	GCA -> GTA	A -> V	SNP (transition)	Substitution	ribBA CDS	89
C	362450	362450	1	1	T -> C	CAT -> CAC		SNP (transition)	None	ribBA CDS	168
T	362483	362483	1	1	A -> T	CAA -> CAT	Q -> H	SNP (transversion)	Substitution	ribBA CDS	201
AT	362498	362499	2	1	GC -> AT	AGG,CTG -> AGA,TTG		Substitution	None	ribBA CDS	216
G	362532	362532	1	1	T -> G	TGT -> GGT	C -> G	SNP (transversion)	Substitution	ribBA CDS	250
T	362574	362574	1	1	G -> T	GTC -> TTC	V -> F	SNP (transversion)	Substitution	ribBA CDS	292
T	362588	362588	1	1	A -> T	ACA -> ACT		SNP (transversion)	None	ribBA CDS	306
T	362631	362631	1	1	G -> T	GCA -> TCA	A -> S	SNP (transversion)	Substitution	ribBA CDS	349
T	362636	362636	1	1	C -> T	GAC -> GAT		SNP (transition)	None	ribBA CDS	354
G	362709	362709	1	1	A -> G	ATT -> GTT	I -> V	SNP (transition)	Substitution	ribBA CDS	427
A	362720	362720	1	1	G -> A	CCG -> CCA		SNP (transition)	None	ribBA CDS	438
A	362752	362752	1	1	G -> A	CGA -> CAA	R -> Q	SNP (transition)	Substitution	ribBA CDS	470
A	362768	362768	1	1	G -> A	CAG -> CAA		SNP (transition)	None	ribBA CDS	486
A	362801	362801	1	1	G -> A	GCG -> GCA		SNP (transition)	None	ribBA CDS	519
G	362851	362851	1	1	A -> G	CAG -> CGG	Q -> R	SNP (transition)	Substitution	ribBA CDS	569
A	362920	362920	1	1	G -> A	CGC -> CAC	R -> H	SNP (transition)	Substitution	ribBA CDS	638
A	362922	362922	1	1	G -> A	GTT -> ATT	V -> I	SNP (transition)	Substitution	ribBA CDS	640
T	364889	364889	1	1	C -> T	GCA -> ACA	A -> T	SNP (transition)	Substitution	hypothetical protein CDS	490
C	364929	364929	1	1	T -> C	GTA -> GTG		SNP (transition)	None	hypothetical protein CDS	450
C	364933	364933	1	1	T -> C	AAA -> AGA	K -> R	SNP (transition)	Substitution	hypothetical protein CDS	446
T	365111	365111	1	1	C -> T	GTT -> ATT	V -> I	SNP (transition)	Substitution	hypothetical protein CDS	268
G	365118	365118	1	1	A -> G	GCT -> GCC		SNP (transition)	None	hypothetical protein CDS	261
A	365158	365158	1	1	G -> A	ACG -> ATG	T -> M	SNP (transition)	Substitution	hypothetical protein CDS	221
G	366124	366124	1	1	A -> G	TTA -> TTG		SNP (transition)	None	hypothetical protein CDS	366
C	366271	366271	1	1	A -> C	GCA -> GCC		SNP (transversion)	None	hypothetical protein CDS	513
C	366291	366291	1	1	A -> C	AAC -> ACC	N -> T	SNP (transversion)	Substitution	hypothetical protein CDS	533
T	366322	366322	1	1	C -> T	ACC -> ACT		SNP (transition)	None	hypothetical protein CDS	564
G	366444	366444	1	1	A -> G			SNP (transition)
TT	366448	366449	2	1	CA -> TT			Substitution
T	366655	366655	1	1	G -> T	CGG -> CGT		SNP (transversion)	None	alsT 1 CDS	135
A	366679	366679	1	1	G -> A	GAG -> GAA		SNP (transition)	None	alsT 1 CDS	159
C	367030	367030	1	1	T -> C	TGT -> TGC		SNP (transition)	None	alsT 1 CDS	510
T	367234	367234	1	1	C -> T	TTC -> TTT		SNP (transition)	None	alsT 1 CDS	714
G	367236	367236	1	1	A -> G	CAC -> CGC	H -> R	SNP (transition)	Substitution	alsT 1 CDS	716
G	370209	370209	1	1	A -> G	TTG -> CTG		SNP (transition)	None	ftsK CDS	2020
T	370237	370237	1	1	G -> T	CTC -> CTA		SNP (transversion)	None	ftsK CDS	1992
A	370306	370306	1	1	G -> A	AAC -> AAT		SNP (transition)	None	ftsK CDS	1923
	373060	373060	1	1	-G			Deletion
G	386385	386385	1	1	C -> G			SNP (transversion)
T	401256	401256	1	1	C -> T	GAT -> AAT	D -> N	SNP (transition)	Substitution	hemY CDS	706
C	401305	401305	1	1	T -> C	CCA -> CCG		SNP (transition)	None	hemY CDS	657
A	401334	401334	1	1	G -> A	CTA -> TTA		SNP (transition)	None	hemY CDS	628
T	401338	401338	1	1	G -> T	GAC -> GAA	D -> E	SNP (transversion)	Substitution	hemY CDS	624
T	401383	401383	1	1	G -> T	ACC -> ACA		SNP (transversion)	None	hemY CDS	579
A	401548	401548	1	1	G -> A	CAC -> CAT		SNP (transition)	None	hemY CDS	414
A	401563	401563	1	1	C -> A	GCG -> GCT		SNP (transversion)	None	hemY CDS	399
T	401584	401584	1	1	C -> T	AAG -> AAA		SNP (transition)	None	hemY CDS	378
T	401632	401632	1	1	C -> T	CAG -> CAA		SNP (transition)	None	hemY CDS	330
A	401640	401640	1	1	G -> A	CTT -> TTT	L -> F	SNP (transition)	Substitution	hemY CDS	322
A	403613	403613	1	1	G -> A	TGC -> TGT		SNP (transition)	None	hemE CDS	696
T	403627	403627	1	1	C -> T	GTC -> ATC	V -> I	SNP (transition)	Substitution	hemE CDS	682
T	403639	403639	1	1	C -> T	GGA -> AGA	G -> R	SNP (transition)	Substitution	hemE CDS	670
T	403669	403669	1	1	C -> T	GCT -> ACT	A -> T	SNP (transition)	Substitution	hemE CDS	640
G	403690	403690	1	1	T -> G	AAA -> CAA	K -> Q	SNP (transversion)	Substitution	hemE CDS	619
A	403724	403724	1	1	G -> A	TCC -> TCT		SNP (transition)	None	hemE CDS	585
G	405943	405943	1	1	A -> G	CAT -> CAC		SNP (transition)	None	mfd CDS	1626
G	406117	406117	1	1	A -> G	CTT -> CTC		SNP (transition)	None	mfd CDS	1452
G	406237	406237	1	1	A -> G	GGT -> GGC		SNP (transition)	None	mfd CDS	1332
T	407358	407358	1	1	C -> T	GCT -> ACT	A -> T	SNP (transition)	Substitution	mfd CDS	211
A	407380	407380	1	1	G -> A	GAC -> GAT		SNP (transition)	None	mfd CDS	189
G	407407	407407	1	1	T -> G	CCA -> CCC		SNP (transversion)	None	mfd CDS	162
T	407452	407452	1	1	C -> T	AAG -> AAA		SNP (transition)	None	mfd CDS	117
T	407479	407479	1	1	C -> T	TCG -> TCA		SNP (transition)	None	mfd CDS	90
G	407625	407625	1	1	A -> G	GCT -> GCC		SNP (transition)	None	alaS CDS	2547
C	407637	407637	1	1	T -> C	AAA -> AAG		SNP (transition)	None	alaS CDS	2535
AC	407686	407687	2	1	GT -> AC	ACC -> GTC	T -> V	Substitution	Substitution	alaS CDS	2485
A	407779	407779	1	1	C -> A	TGC -> TTC	C -> F	SNP (transversion)	Substitution	alaS CDS	2393
G	407868	407868	1	1	A -> G	ACT -> ACC		SNP (transition)	None	alaS CDS	2304
C	408055	408055	1	1	T -> C	GAG -> GGG	E -> G	SNP (transition)	Substitution	alaS CDS	2117
T	408068	408068	1	1	C -> T	GCT -> ACT	A -> T	SNP (transition)	Substitution	alaS CDS	2104
T	408486	408486	1	1	A -> T	ACT -> ACA		SNP (transversion)	None	alaS CDS	1686
A	408558	408558	1	1	G -> A	AGC -> AGT		SNP (transition)	None	alaS CDS	1614
G	408636	408636	1	1	A -> G	TCT -> TCC		SNP (transition)	None	alaS CDS	1536
G	408696	408696	1	1	A -> G	ACT -> ACC		SNP (transition)	None	alaS CDS	1476
C	409176	409176	1	1	T -> C	ACA -> ACG		SNP (transition)	None	alaS CDS	996
A	409191	409191	1	1	G -> A	CCC -> CCT		SNP (transition)	None	alaS CDS	981
A	409800	409800	1	1	G -> A	ATC -> ATT		SNP (transition)	None	alaS CDS	372
T	410085	410085	1	1	C -> T	CCG -> CCA		SNP (transition)	None	alaS CDS	87
T	410105	410105	1	1	C -> T	GCC -> ACC	A -> T	SNP (transition)	Substitution	alaS CDS	67
G	410175	410175	1	1	A -> G			SNP (transition)
A	410181	410181	1	1	G -> A			SNP (transition)
A	410362	410362	1	1	G -> A			SNP (transition)
C	411217	411217	1	1	T -> C			SNP (transition)		16S rRNA
T	411247	411247	1	1	C -> T			SNP (transition)		16S rRNA
T	411263	411263	1	1	C -> T			SNP (transition)		16S rRNA

## Sheet: 230.1
Table 1. 230.1 and S45 RIF
Name	Minimum	Maximum	Length	#Intervals	Change	Codon Change	Amino Acid Change	Polymorphism Type	Protein effect	CDS/ rRNA	CDS Position	Notes
	50955	50955	1	1	-T			Deletion	Frame Shift	hypothetical protein CDS	1749
	50955	50956	2	1	-TG			Deletion	Frame Shift	hypothetical protein CDS	35
	50956	50958	3	1	-GGG	GGG ->	G ->	Deletion	Deletion	hypothetical protein CDS	1750
	50957	50959	3	1	-GGA	GGA ->	G ->	Deletion	Deletion	hypothetical protein CDS	37
	50959	50961	3	1	-AAA	AAA ->	K ->	Deletion	Deletion	hypothetical protein CDS	1753
	50960	50962	3	1	-AAA	AAA ->	K ->	Deletion	Deletion	hypothetical protein CDS	40
	50962	50964	3	1	-ACT	ACT ->	T ->	Deletion	Deletion	hypothetical protein CDS	1756
	50963	50965	3	1	-CTA	CTA ->	L ->	Deletion	Deletion	hypothetical protein CDS	43
	50965	50967	3	1	-ACT	ACT ->	T ->	Deletion	Deletion	hypothetical protein CDS	1759
	50966	50968	3	1	-CTT	CTT ->	L ->	Deletion	Deletion	hypothetical protein CDS	46
	50968	50970	3	1	-TCA	TCA ->	S ->	Deletion	Deletion	hypothetical protein CDS	1762
	50969	50971	3	1	-CAT	CAT ->	H ->	Deletion	Deletion	hypothetical protein CDS	49
	50971	50973	3	1	-TCA	TCA ->	S ->	Deletion	Deletion	hypothetical protein CDS	1765
	50972	50974	3	1	-CAA	CAA ->	Q ->	Deletion	Deletion	hypothetical protein CDS	52
	50974	50976	3	1	-ATA	ATA ->	I ->	Deletion	Deletion	hypothetical protein CDS	1768
	50975	50977	3	1	-TAG			Deletion	Extension	hypothetical protein CDS	55
	50977	50979	3	1	-GAG	GAG ->	E ->	Deletion	Deletion	hypothetical protein CDS	1771
	50978	50980	3	1	-AGG	AGG ->	R ->	Deletion	Deletion	hypothetical protein CDS	58
	50980	50982	3	1	-GAC	GAC ->	D ->	Deletion	Deletion	hypothetical protein CDS	1774
	50981	50983	3	1	-ACG	ACG ->	T ->	Deletion	Deletion	hypothetical protein CDS	61
	50983	50985	3	1	-GGA	GGA ->	G ->	Deletion	Deletion	hypothetical protein CDS	1777
	50984	50986	3	1	-GAG	GAG ->	E ->	Deletion	Deletion	hypothetical protein CDS	64
	50986	50988	3	1	-GCG	GCG ->	A ->	Deletion	Deletion	hypothetical protein CDS	1780
	50987	50989	3	1	-CGA	CGA ->	R ->	Deletion	Deletion	hypothetical protein CDS	67
	50989	50991	3	1	-AAC	AAC ->	N ->	Deletion	Deletion	hypothetical protein CDS	1783
	50990	50992	3	1	-ACG	ACG ->	T ->	Deletion	Deletion	hypothetical protein CDS	70
	50992	50994	3	1	-GGA	GGA ->	G ->	Deletion	Deletion	hypothetical protein CDS	1786
	50993	50995	3	1	-GAC	GAC ->	D ->	Deletion	Deletion	hypothetical protein CDS	73
	50995	50997	3	1	-CCA	CCA ->	P ->	Deletion	Deletion	hypothetical protein CDS	1789
	50996	50998	3	1	-CAG	CAG ->	Q ->	Deletion	Deletion	hypothetical protein CDS	76
	50998	51000	3	1	-GAC	GAC ->	D ->	Deletion	Deletion	hypothetical protein CDS	1792
	50999	51001	3	1	-ACA	ACA ->	T ->	Deletion	Deletion	hypothetical protein CDS	79
	51001	51003	3	1	-ATC	ATC ->	I ->	Deletion	Deletion	hypothetical protein CDS	1795
	51002	51004	3	1	-TCC	TCC ->	S ->	Deletion	Deletion	hypothetical protein CDS	82
	51004	51006	3	1	-CTT	CTT ->	L ->	Deletion	Deletion	hypothetical protein CDS	1798
	51005	51007	3	1	-TTG	TTG ->	L ->	Deletion	Deletion	hypothetical protein CDS	85
	51007	51007	1	1	-G			Deletion	Frame Shift	hypothetical protein CDS	1801
A	51314	51314	1	1	G -> A	GGG -> AGG	G -> R	SNP (transition)	Substitution	hypothetical protein CDS	394
A	51317	51317	1	1	C -> A	CCG -> ACG	P -> T	SNP (transversion)	Substitution	hypothetical protein CDS	397
G	51322	51322	1	1	C -> G	GAC -> GAG	D -> E	SNP (transversion)	Substitution	hypothetical protein CDS	402
A	51325	51325	1	1	G -> A	CGG -> CGA		SNP (transition)	None	hypothetical protein CDS	405
C	51327	51327	1	1	A -> C	AAG -> ACG	K -> T	SNP (transversion)	Substitution	hypothetical protein CDS	407
C	51345	51345	1	1	T -> C	CTG -> CCG	L -> P	SNP (transition)	Substitution	hypothetical protein CDS	425
G	51364	51364	1	1	A -> G			SNP (transition)	Extension	hypothetical protein CDS	444
A	335508	335508	1	1	T -> A	ATA -> AAA	I -> K	SNP (transversion)	Substitution	rapA CDS	2234
	616132	616239	108	1	-AGTTGCAGCTAAGAAGACTGTAGCTCGTAAAACAGTGGCTAAGAAAACGGTAGCGGCTCGTAAGCCTGTAGCTAAGAAAGCAACAGCTAAAAAAGCTCCAGTAAGAAA	AAA,GTT,GCA,GCT,AAG,AAG,ACT,GTA,GCT,CGT,AAA,ACA,GTG,GCT,AAG,AAA,ACG,GTA,GCG,GCT,CGT,AAG,CCT,GTA,GCT,AAG,AAA,GCA,ACA,GCT,AAA,AAA,GCT,CCA,GTA,AGA,AAA -> AAA	KVAAKKTVARKTVAKKTVAARKPVAKKATAKKAPVRK -> K	Deletion	Deletion	hctB CDS	111	deleted region in S45
A	616322	616322	1	1	G -> A	GCA -> ACA	A -> T	SNP (transition)	Substitution	hctB CDS	301	SNPs upstream of the insertion in hctB
A	616339	616339	1	1	C -> A	CCC -> CCA		SNP (transversion)	None	hctB CDS	318
C	616353	616353	1	1	T -> C	GTA -> GCA	V -> A	SNP (transition)	Substitution	hctB CDS	332
GCTCGTAAAACAGTGGCTAAAAGTTGCAGCTAAGAAGACTGTA	616370	616369	0	1	+GCTCGTAAAACAGTGGCTAAAAGTTGCAGCTAAGAAGACTGTA			Insertion	Truncation	hctB CDS	349	inverted and inserted region in 230.1 but also has assembly gap
C	965373	965372	0	1	(C)9 -> (C)10			Insertion (tandem repeat)	Frame Shift	hypothetical protein CDS	61
	985421	985421	1	1	(A)9 -> (A)8			Deletion (tandem repeat)
	1000607	1000608	2	1	-AG			Deletion	Frame Shift	Organic solvent tolerance protein OstA CDS	1425
Table 2. 230.1 and Donor-3_Tet-resistant_SWA141
Name	Minimum	Maximum	Length	#Intervals	Change	Codon Change	Amino Acid Change	Polymorphism Type	Protein effect	CDS/ rRNA	CDS Position	Notes
No SNPs detected

## Sheet: 232.1
Table 1. 232.1 and S45 RIF
Name	Minimum	Maximum	Length	#Intervals	Change	Codon Change	Amino Acid Change	Polymorphism Type	Protein effect	CDS/ rRNA	CDS Position	Notes
	50955	50955	1	1	-T			Deletion	Frame Shift	hypothetical protein CDS	1749
	50955	50956	2	1	-TG			Deletion	Frame Shift	hypothetical protein CDS	35
	50956	50958	3	1	-GGG	GGG ->	G ->	Deletion	Deletion	hypothetical protein CDS	1750
	50957	50959	3	1	-GGA	GGA ->	G ->	Deletion	Deletion	hypothetical protein CDS	37
	50959	50961	3	1	-AAA	AAA ->	K ->	Deletion	Deletion	hypothetical protein CDS	1753
	50960	50962	3	1	-AAA	AAA ->	K ->	Deletion	Deletion	hypothetical protein CDS	40
	50962	50964	3	1	-ACT	ACT ->	T ->	Deletion	Deletion	hypothetical protein CDS	1756
	50963	50965	3	1	-CTA	CTA ->	L ->	Deletion	Deletion	hypothetical protein CDS	43
	50965	50967	3	1	-ACT	ACT ->	T ->	Deletion	Deletion	hypothetical protein CDS	1759
	50966	50968	3	1	-CTT	CTT ->	L ->	Deletion	Deletion	hypothetical protein CDS	46
	50968	50970	3	1	-TCA	TCA ->	S ->	Deletion	Deletion	hypothetical protein CDS	1762
	50969	50971	3	1	-CAT	CAT ->	H ->	Deletion	Deletion	hypothetical protein CDS	49
	50971	50973	3	1	-TCA	TCA ->	S ->	Deletion	Deletion	hypothetical protein CDS	1765
	50972	50974	3	1	-CAA	CAA ->	Q ->	Deletion	Deletion	hypothetical protein CDS	52
	50974	50976	3	1	-ATA	ATA ->	I ->	Deletion	Deletion	hypothetical protein CDS	1768
	50975	50977	3	1	-TAG			Deletion	Extension	hypothetical protein CDS	55
	50977	50979	3	1	-GAG	GAG ->	E ->	Deletion	Deletion	hypothetical protein CDS	1771
	50978	50980	3	1	-AGG	AGG ->	R ->	Deletion	Deletion	hypothetical protein CDS	58
	50980	50982	3	1	-GAC	GAC ->	D ->	Deletion	Deletion	hypothetical protein CDS	1774
	50981	50983	3	1	-ACG	ACG ->	T ->	Deletion	Deletion	hypothetical protein CDS	61
	50983	50985	3	1	-GGA	GGA ->	G ->	Deletion	Deletion	hypothetical protein CDS	1777
	50984	50986	3	1	-GAG	GAG ->	E ->	Deletion	Deletion	hypothetical protein CDS	64
	50986	50988	3	1	-GCG	GCG ->	A ->	Deletion	Deletion	hypothetical protein CDS	1780
	50987	50989	3	1	-CGA	CGA ->	R ->	Deletion	Deletion	hypothetical protein CDS	67
	50989	50991	3	1	-AAC	AAC ->	N ->	Deletion	Deletion	hypothetical protein CDS	1783
	50990	50992	3	1	-ACG	ACG ->	T ->	Deletion	Deletion	hypothetical protein CDS	70
	50992	50994	3	1	-GGA	GGA ->	G ->	Deletion	Deletion	hypothetical protein CDS	1786
	50993	50995	3	1	-GAC	GAC ->	D ->	Deletion	Deletion	hypothetical protein CDS	73
	50995	50997	3	1	-CCA	CCA ->	P ->	Deletion	Deletion	hypothetical protein CDS	1789
	50996	50998	3	1	-CAG	CAG ->	Q ->	Deletion	Deletion	hypothetical protein CDS	76
	50998	51000	3	1	-GAC	GAC ->	D ->	Deletion	Deletion	hypothetical protein CDS	1792
	50999	51001	3	1	-ACA	ACA ->	T ->	Deletion	Deletion	hypothetical protein CDS	79
	51001	51003	3	1	-ATC	ATC ->	I ->	Deletion	Deletion	hypothetical protein CDS	1795
	51002	51004	3	1	-TCC	TCC ->	S ->	Deletion	Deletion	hypothetical protein CDS	82
	51004	51006	3	1	-CTT	CTT ->	L ->	Deletion	Deletion	hypothetical protein CDS	1798
	51005	51007	3	1	-TTG	TTG ->	L ->	Deletion	Deletion	hypothetical protein CDS	85
	51007	51007	1	1	-G			Deletion	Frame Shift	hypothetical protein CDS	1801
A	335508	335508	1	1	T -> A	ATA -> AAA	I -> K	SNP (transversion)	Substitution	rapA CDS	2234
CAGTGGCTAAAAGTTGCAGCTAAGAAGACTGTAGCTCGTAAAA	616164	616163	0	1	+CAGTGGCTAAAAGTTGCAGCTAAGAAGACTGTAGCTCGTAAAA			Insertion	Truncation	hctB CDS	143	inverted and inserted region in 230.1 but also has assembly gap
	616232	616339	108	1	-GTAAGAAAAGTTGCAGCTAAGAAGACTGTAGCTCGTAAAACAGTGGCTAAGAAAACGGTAGCGGCTCGTAAGCCTGTAGCTAAGAAAGCAGCAGCTAAAAAAGCTCCC	GTA,AGA,AAA,GTT,GCA,GCT,AAG,AAG,ACT,GTA,GCT,CGT,AAA,ACA,GTG,GCT,AAG,AAA,ACG,GTA,GCG,GCT,CGT,AAG,CCT,GTA,GCT,AAG,AAA,GCA,GCA,GCT,AAA,AAA,GCT,CCC ->	VRKVAAKKTVARKTVAKKTVAARKPVAKKAAAKKAP ->	Deletion	Deletion	hctB CDS	211	deleted region in S45
C	616353	616353	1	1	T -> C	GTA -> GCA	V -> A	SNP (transition)	Substitution	hctB CDS	332	SNPs downstream of inversion
	703383	703385	3	1	-GGA	CCT,CCG -> CCG	PP -> P	Deletion	Deletion	incA CDS	879
C	965373	965372	0	1	(C)9 -> (C)10			Insertion (tandem repeat)	Frame Shift	hypothetical protein CDS	61
	1000608	1000609	2	1	-GA			Deletion	Frame Shift	Organic solvent tolerance protein OstA CDS	1426
Table 2. 230.1 and Donor-3_Tet-resistant_SWA141
Name	Minimum	Maximum	Length	#Intervals	Change	Codon Change	Amino Acid Change	Polymorphism Type	Protein effect	CDS/ rRNA	CDS Position	Notes
TG	373606	373607	2	1	CA -> TG			Substitution		16S rRNA
T	373754	373754	1	1	C -> T			SNP (transition)		16S rRNA
G	374460	374460	1	1	A -> G			SNP (transition)		16S rRNA
G	374465	374465	1	1	A -> G			SNP (transition)		16S rRNA
	374573	374574	2	1	-AA			Deletion		16S rRNA

## Sheet: 236.1
Table 1. 236.1 and S45 RIF
Name	Minimum	Maximum	Length	#Intervals	Change	Codon Change	Amino Acid Change	Polymorphism Type	Protein effect	CDS/ rRNA	CDS Position	Notes
C	51412	51412	1	1	T -> C	TCT -> TCC		SNP (transition)	None	hypothetical protein CDS	492
AC	51425	51426	2	1	CT -> AC	CTT -> ACT	L -> T	Substitution	Substitution	hypothetical protein CDS	505
A	51433	51433	1	1	C -> A	GTC -> GTA		SNP (transversion)	None	hypothetical protein CDS	513
A	335508	335508	1	1	T -> A	ATA -> AAA	I -> K	SNP (transversion)	Substitution	rapA CDS	2234
A	400206	400206	1	1	G -> A			SNP (transition)		23S rRNA
A	400208	400208	1	1	G -> A			SNP (transition)		23S rRNA
A	400455	400455	1	1	G -> A			SNP (transition)		23S rRNA
T	400488	400488	1	1	C -> T			SNP (transition)		23S rRNA
C	400495	400495	1	1	T -> C			SNP (transition)		23S rRNA
C	400570	400570	1	1	T -> C			SNP (transition)		23S rRNA
A	400578	400578	1	1	G -> A			SNP (transition)		23S rRNA
T	400605	400605	1	1	A -> T			SNP (transversion)		23S rRNA
	401120	401120	1	1	-A			Deletion		23S rRNA
G	401169	401169	1	1	A -> G			SNP (transition)		23S rRNA
T	401411	401411	1	1	A -> T			SNP (transversion)		23S rRNA
G	401692	401692	1	1	A -> G			SNP (transition)		23S rRNA
	402886	402886	1	1	-A			Deletion
	616132	616239	108	1	-AGTTGCAGCTAAGAAGACTGTAGCTCGTAAAACAGTGGCTAAGAAAACGGTAGCGGCTCGTAAGCCTGTAGCTAAGAAAGCAACAGCTAAAAAAGCTCCAGTAAGAAA	AAA,GTT,GCA,GCT,AAG,AAG,ACT,GTA,GCT,CGT,AAA,ACA,GTG,GCT,AAG,AAA,ACG,GTA,GCG,GCT,CGT,AAG,CCT,GTA,GCT,AAG,AAA,GCA,ACA,GCT,AAA,AAA,GCT,CCA,GTA,AGA,AAA -> AAA	KVAAKKTVARKTVAKKTVAARKPVAKKATAKKAPVRK -> K	Deletion	Deletion	hctB CDS	111
C	965373	965372	0	1	(C)9 -> (C)10			Insertion (tandem repeat)	Frame Shift	hypothetical protein CDS	61
	1000608	1000609	2	1	-GA			Deletion	Frame Shift	Organic solvent tolerance protein OstA CDS	1426
TAGCAGCAACACTGACAGTACTGCTAGTACAGGTTCCACAGAGGAGAACCAAAACTCTCAAACAGATAATCAGGAAAATTCTGACGTAAATAGCGAGCAAAAAGTAGAAAATGAAGGAGTATCAGATTCAAACGGATCTAATCAGCAAGAGTCTCAAGTTGTAAGCCCTAGTGAAGATAACGACCAAGCAGAAGGATCTGGTTCAACATCCTCCTCTGAAAAAAATGACGGAAATAGTGACAGTGGAGACCAAAATCTTTCTGAGGAATCTCAGGAAAAATCTCCAACTGAAGAAACACAAAATTCTACATCTGAAAACAACGCAGAGTCTAATAATAAT	1080428	1080427	0	1	+TAGCAGCAACACTGACAGTACTGCTAGTACAGGTTCCACAGAGGAGAACCAAAACTCTCAAACAGATAATCAGGAAAATTCTGACGTAAATAGCGAGCAAAAAGTAGAAAATGAAGGAGTATCAGATTCAAACGGATCTAATCAGCAAGAGTCTCAAGTTGTAAGCCCTAGTGAAGATAACGACCAAGCAGAAGGATCTGGTTCAACATCCTCCTCTGAAAAAAATGACGGAAATAGTGACAGTGGAGACCAAAATCTTTCTGAGGAATCTCAGGAAAAATCTCCAACTGAAGAAACACAAAATTCTACATCTGAAAACAACGCAGAGTCTAATAATAAT			Insertion
Table 2. 230.1 and Donor-3_Tet-resistant_SWA141
Name	Minimum	Maximum	Length	#Intervals	Change	Codon Change	Amino Acid Change	Polymorphism Type	Protein effect	CDS/ rRNA	CDS Position	Notes
A	328307	328307	1	1	C -> A	CTG -> CTT		SNP (transversion)	None	der CDS	459
C	328348	328348	1	1	T -> C	ATT -> GTT	I -> V	SNP (transition)	Substitution	der CDS	418
G	373177	373177	1	1	A -> G			SNP (transition)		16S rRNA
T	373179	373179	1	1	C -> T			SNP (transition)		16S rRNA
C	373198	373198	1	1	T -> C			SNP (transition)		16S rRNA
A	373217	373217	1	1	C -> A			SNP (transversion)		16S rRNA
TG	373606	373607	2	1	CA -> TG			Substitution		16S rRNA
AGA	465335	465337	2	2	GGG -> AGA	GGG -> AGA	G -> R	Substitution	Substitution	hypothetical protein CDS	214
T	465368	465368	1	1	A -> T	ACT -> TCT	T -> S	SNP (transversion)	Substitution	hypothetical protein CDS	247

## Sheet: 241.1
Table 1. 241.1 and Recipient-2_RIF-resistant_94
Name	Minimum	Maximum	Length	#Intervals	Change	Codon Change	Amino Acid Change	Polymorphism Type	Protein effect	CDS/ rRNA	CDS Position	Notes
C	35621	35620	0	1	(C)11 -> (C)12			Insertion (tandem repeat)				48bp upstream of recJ CDS and 416 bp downstream of early upstream open reading frame CDS
CGGTAGCGGCTCGTAAGCCTGTAGCTAAGAAAGCAACAGCTAAAAAAGCTCCAGTAAGAAAAGTTGCAGCTAAGAAGACTGTAGCTCGTAAAACAGTGGCTAAGAAAA	597116	597115	0	1	+CGGTAGCGGCTCGTAAGCCTGTAGCTAAGAAAGCAACAGCTAAAAAAGCTCCAGTAAGAAAAGTTGCAGCTAAGAAGACTGTAGCTCGTAAAACAGTGGCTAAGAAAA	ACG -> ACG,GTA,GCG,GCT,CGT,AAG,CCT,GTA,GCT,AAG,AAA,GCA,ACA,GCT,AAA,AAA,GCT,CCA,GTA,AGA,AAA,GTT,GCA,GCT,AAG,AAG,ACT,GTA,GCT,CGT,AAA,ACA,GTG,GCT,AAG,AAA,ACG	T -> TVAARKPVAKKATAKKAPVRKVAAKKTVARKTVAKKT	Insertion	Insertion	hctB CDS	158
	769365	769418	54	1	-GCCGCCCCCGAGTGGCCCGCCGCCCTCATATGAAGAGGTTTGTAATAGCCCCCC	GTG,CCG,CCC,CCG,AGT,GGC,CCG,CCG,CCC,TCA,TAT,GAA,GAG,GTT,TGT,AAT,AGC,CCC,CCG -> GTG	VPPPSGPPPSYEEVCNSPP -> V	Deletion	Deletion	nuclease NucT CDS	207
	861186	861186	1	1	(C)12 -> (C)11			Deletion (tandem repeat)	Frame Shift	hypothetical protein CDS	81
GTAACCCCA	1054709	1054717	9	1	CCCCAGGAG -> GTAACCCCA	CCC,CAG,GAG -> GTA,ACC,CCA	PQE -> VTP	Substitution	Substitution	pmpB CDS	1888
C	1054719	1054719	1	1	A -> C	CAC -> CCC	H -> P	SNP (transversion)	Substitution	pmpB CDS	1898
TTCAACATCCTCCTCTGAAAAAAATAACGGAAATAGTGAAAGCGGAGACCAAAATCTTTCTGAGGAATCTCAGGAAAAATCTCCAACTGAAGAAACGCACAATCCTACATCTGGAAACAACGCAGAGTCTAATAATAATAGCAGCAACACTGACAGTGCTGCTAGTACAGGTTCCACAGAGGAGAACCAAAACTCTCAAACAGATAATCAGGAAAATTCTGACGTAAATAGCGAGCAAAAAGTAGAAAATGAAGGAGTATCAGATTCAAACGGATCTAATCAGCAAGAGTCTCAAGTTGTAAGCCCTAGTGAAGATAACGACCAAGCAGAAGGGTCTGG	1060982	1060981	0	1	+TTCAACATCCTCCTCTGAAAAAAATAACGGAAATAGTGAAAGCGGAGACCAAAATCTTTCTGAGGAATCTCAGGAAAAATCTCCAACTGAAGAAACGCACAATCCTACATCTGGAAACAACGCAGAGTCTAATAATAATAGCAGCAACACTGACAGTGCTGCTAGTACAGGTTCCACAGAGGAGAACCAAAACTCTCAAACAGATAATCAGGAAAATTCTGACGTAAATAGCGAGCAAAAAGTAGAAAATGAAGGAGTATCAGATTCAAACGGATCTAATCAGCAAGAGTCTCAAGTTGTAAGCCCTAGTGAAGATAACGACCAAGCAGAAGGGTCTGG			Insertion				SNPs aggregate together at the very end of the genome
Table 2. 241.1 and Donor-3_Tet-resistant_SWA141
Name	Minimum	Maximum	Length	#Intervals	Change	Codon Change	Amino Acid Change	Polymorphism Type	Protein effect	CDS/ rRNA	CDS Position	Notes_SB
A	93	93	1	1	G -> A	GCC -> GCT		SNP (transition)	None	ftsK CDS	1017
T	99	99	1	1	C -> T	AAG -> AAA		SNP (transition)	None	ftsK CDS	1011
T	317	317	1	1	A -> T	TCC -> ACC	S -> T	SNP (transversion)	Substitution	ftsK CDS	793
	1941	1941	1	1	-G			Deletion
G	18	18	1	1	A -> G			SNP (transition)		16S rRNA
G	22	22	1	1	A -> G			SNP (transition)		16S rRNA
T	2544	2544	1	1	A -> T			SNP (transversion)		23S rRNA
G	2556	2556	1	1	A -> G			SNP (transition)		23S rRNA
G	2570	2570	1	1	A -> G			SNP (transition)		23S rRNA
T	5328	5327	0	1	(T)7 -> (T)8			Insertion (tandem repeat)		downstream 5S rRNA
AG	5365	5366	2	1	GA -> AG			Substitution		downstream 5S rRNA
T	5368	5368	1	1	G -> T			SNP (transversion)		downstream 5S rRNA
	5405	5405	1	1	(T)5 -> (T)4			Deletion (tandem repeat)		downstream 5S rRNA
A	5412	5412	1	1	C -> A			SNP (transversion)		downstream 5S rRNA
Genome has too many assembly gaps for proper analysis
241.1 has 9 regions inherited from Donor-3_Tet-resistant_SWA141, SNP analysis had to be done separately for the 9 regions because of which the co-ordinates in red are not correct

[truncated: 10 more sheets: 246.1, 251.1, 253.1, 256.1, 259.1, 277.1, 281.1, 287.1, 569.1, 572.1]
