# Supplementary material for: Generation of Tetracycline and Rifamycin Resistant Chlamydia Suis Recombinants
Source: Front Microbiol. 2021 Jun 30;12:630293. doi: 10.3389/fmicb.2021.630293 (PMC8278220; doi:10.3389/fmicb.2021.630293)
Supplement: Supplementary file 1 [file Data_Sheet_1.zip › MartiH_1_SupplementaryData-13-Table-S8.xlsx]

## Sheet: S8 Overview
Table S8: Overview and Key
Supplementary Table S8 depicts the coordinate data for the Tet-inserts (S8-1) and regular insert (S8-2) for each of the nineteen recombinants
> Sheet "S8-1 Tet-insert": Table S8-1 - Tet-insert data of all 19 recombinants
> Sheet "S8-2 insert": Table S8-2: Data of all regular inserts per recombinant (No insert other than Tet-insert found in 157.1, 212.1, 277.1, 287.1)
Key of Table S8-1: Data of regular Tet-insert
Column	Label in Sheet	Data type	Notes
A	Name	nominal	Designation of recombinant
B	Co-infection experiment	nominal	21 co-infection experiments were performed (1-21)
C	Protocol	binary	Protocol 1 (sequential selection) or Protocol 2 (simultaneous selection)
D	TetR/TetS combination	nominal	7 combinations were performed (1-7)
E	TetR Parent	nominal	SWA-141, SWA-110, SWA-107
F	TetS Parent	nominal	S45 RIF, 94 Ry, 111 Ry
G	Condition	nominal	Condition 1 (C1S1), 2 (C1S2), 3 (C2S1), 4 (C2S2)
H	No of distinct Recomb Areas	nominal
I	T1 Min	coordinate on sequence	Most upstream coordinate for maximum Tet-insert size (upstream)
J	T1 Max	coordinate on sequence
K	T2 Min	coordinate on sequence	T2 Minimum value (depicts the upstream coordinate of the smallest possible Tet-insert upstream of the Tet-island)
L	T2 Max	coordinate on sequence
M	Tet-island Min	coordinate on sequence	Tet-island Minimum coordinate
N	Tet-island Max	coordinate on sequence	Tet-island Maximum coordinate
O	T3 Min	coordinate on sequence
P	T3 Max	coordinate on sequence	T3 Maximum value (depicts the downstream coordinate of the smallest possible Tet-insert downstream of the Tet-island)
Q	T4 Min	coordinate on sequence
R	T4 Max	coordinate on sequence	Most downstream coordinate for maximum Tet-insert size (downstream)
S	T1 distance	insert size	Size of T1 insert in bp (T1 Max-T1 Min)
T	T2 distance	insert size	Size of T2 insert in bp (T2 Max-T2 Min)
U	Tet-island distance	insert size	Size of Tet-island in bp (Tet-island Max-Tet-island Min)
V	T3 distance	insert size	Size of T3 insert in bp (T3 Max-T3 Min)
W	T4 distance	insert size	Size of T4 insert in bp (T4 Max-T4 Min)
X	Gene (5'end upstream)	nominal	Annotation of T1 Min location (gene names, intergenic regions)
Y	Gene (5'end downstream)	nominal	Annotation of T2 Min location (gene names, intergenic regions)
Z	Gene (3'end upstream)	nominal	Annotation of T3 Max location (gene names, intergenic regions)
AA	Gene (3'end downstream)	nominal	Annotation of T4 Max location (gene names, intergenic regions)
AB	Name	nominal	Designation of recombinant
AC	Accession No.	nominal	NCBI GenBank Accession Number
Key of Table S8-2: Data of regular inserts
Column	Label in Sheet	Data type	Notes
A	Name	nominal	Designation of recombinant
B	Co-infection experiment	nominal	21 co-infection experiments were performed (1-21)
C	Protocol	binary	Protocol 1 (sequential selection) or Protocol 2 (simultaneous selection)
D	TetR/TetS combination	nominal	7 combinations were performed (1-7)
E	TetR Parent	nominal	SWA-141, SWA-110, SWA-107
F	TetS Parent	nominal	S45 RIF, 94 Ry, 111 Ry
G	Condition	nominal	Condition 1 (C1S1), 2 (C1S2), 3 (C2S1), 4 (C2S2)
H	No of distinct Recomb Areas	nominal
I	R1 Min	coordinate on sequence	Most upstream coordinate für maximum insert size (upstream)
J	R1 Max	coordinate on sequence
K	R2 Min	coordinate on sequence	R2 minimum value (depicts the upstream coordinate of the smallest possible recombinant insert)
L	R2 Max	coordinate on sequence	R2 Maximum value (depicts the downstream coordinate of the smallest possible recombinant insert)
M	R3 Min	coordinate on sequence
N	R3 Max	coordinate on sequence	Most downstream coordinate for maximum insert size (downstream)
O	R1 distance	insert size	Size of R1 insert in bp (R1 Max-R1 Min)
P	R2 distance	insert size	Size of R2 insert in bp (R2 Max-R2 Min)
Q	R3 distance	insert size	Size of R3 insert in bp (R3 Max-R3 Min)
R	Gene (5'end upstream)	nominal	Annotation of R1 Min location (gene names, intergenic regions)
S	Gene (5'end downstream)	nominal	Annotation of R2 Min location (gene names, intergenic regions)
T	Gene (3'end upstream)	nominal	Annotation of R2 Max location (gene names, intergenic regions)
U	Gene (3'end downstream)	nominal	Annotation of R3 Max location (gene names, intergenic regions)

## Sheet: S8-1 Tet-insert
Table S8-1: Tet-insert data of all 19 recombinants
Name	Co-infection experiment	Protocol	TetR/TetS combination	TetR Parent	TetS Parent	Condition	No of distinct Recomb Areas	T1 Min	T1 Max	T2 Min	T2 Max	Tet-island Min	Tet-island Max	T3 Min	T3 Max	T4 Min	T4 Max	T1 distance	T2 distance	Tet-island distance	T3 distance	T4 distance	Gene (5'end upstream)	Gene (5'end downstream)	Gene (3'end upstream)	Gene (3'end downstream)	Name	Accession No.
157.1	4	1	4	SWA-107	94-Ry	2	1	368518	368561	368562	379406	379407	389008	389009	413471	413472	413792	43	10844	9601	24462	320	putative restriction nuclease	putative restriction nuclease	tkt	tkt	157.1	CP063188
160.1	4	1	4	SWA-107	94-Ry	2	4	361868	361922	361923	379488	379489	389090	389091	391253	391254	391516	54	17565	9601	2162	262	ribD	ribD	nqrF	nqrF	160.1	CP063187
161.1	4	1	4	SWA-107	94-Ry	2	4	361718	361772	361773	379339	379340	388941	388942	391104	391105	391367	54	17566	9601	2162	262	ribD	ribD	nqrF	nqrF	161.1	CP063186
208.1	5	2	1	SWA-141	S45-RIF	2	2	372759	372850	372851	379161	379162	391253	391254	426603	426604	426722	91	6310	12091	35349	118	16S rRNA	16S rRNA	murF	murF	208.1	CP063185
212.1	5	2	1	SWA-141	S45-RIF	2	1	339317	339459	339460	381618	381619	393710	393711	415740	415741	418999	142	42158	12091	22029	3258	pckG	pckG	16S rRNA	Assembly gap [rrn operon]	212.1	CP063184
230.1	5	2	1	SWA-141	S45-RIF	4	3	353274	353320	353321	379164	379165	391256	391257	406467	406468	406926	46	25843	12091	15210	458	Intergemic (gpmA-rluB)	Intergemic (gpmA-rluB)	mfd	mfd	230.1	CP063183
232.1	5	2	1	SWA-141	S45-RIF	4	3	363720	363862	363863	379313	379320	391411	391412	406622	406623	407082	142	15450	12091	15210	459	hypothetical protein I (ribH; alsT2)	hypothetical protein I (ribH; alsT2)	mfd	mfd	232.1	CP063182
236.1	5	2	1	SWA-141	S45-RIF	4	3	361698	361738	361744	378806	378807	390898	390899	398356	398357	398390	40	17062	12091	7457	33	ribH	ribH	hypothetical protein [hctA; hemY]	hypothetical protein [hctA; hemY]	236.1	CP063181
241.1	6	2	2	SWA-141	94-Ry	1	9	371597	371649	371650	380119	380120	392211	392212	393839	393840	393914	52	8469	12091	1627	74	ftsK	ftsK	invasin	invasin	241.1	CP063180
246.1	6	2	2	SWA-141	94-Ry	1	2	357167	357286	357287	379907	379908	391999	392000	553190	553191	553376	119	22620	12091	161190	185	cadA	cadA	fumC	fumC	246.1	CP063179
251.1	6	2	2	SWA-141	94-Ry	1	7	356921	357040	357041	379198	379199	391290	391291	484617	484618	484801	119	22157	12091	93326	183	cadA	cadA	Intergenic (hp-rpmF)	rpmF	251.1	CP063178
253.1	6	2	2	SWA-141	94-Ry	2	6	360406	360620	360621	382406	382407	394498	394499	493047	493048	493424	214	21785	12091	98548	376	cadA	cadA	pmpD	Assembly gap [pmpD; hp]	253.1	CP063177
256.1	6	2	2	SWA-141	94-Ry	2	7	356815	356934	356935	379092	379093	391184	391185	483281	483282	483465	119	22157	12091	92096	183	cadA	cadA	rpmF	rpmF	256.1	CP063176
259.1	6	2	2	SWA-141	94-Ry	2	7	356896	357015	357016	379173	379174	391265	391266	483514	483515	483698	119	22157	12091	92248	183	cadA	cadA	rpmF	rpmF	259.1	CP063175
277.1	6	2	2	SWA-141	94-Ry	4	1	371387	371436	371437	379405	379406	391497	391498	569805	569806	569829	49	7968	12091	178307	23	ftsK	ftsK	hypothetical protein [tRNA-Leu; xerD]	hypothetical protein [tRNA-Leu; xerD]	277.1	CP063174
281.1	6	2	2	SWA-141	94-Ry	4	4	378036	378213	378214	379256	379257	391348	391349	397423	397424	397852	177	1042	12091	6074	428	invasin	invasin	hctA	intergenic (hctA-hp)	281.1	CP063173
287.1	6	2	2	SWA-141	94-Ry	4	1	370770	370819	370820	378788	378789	390880	390881	551186	551187	551210	49	7968	12091	160305	23	ftsK	ftsK	hypothetical protein [tRNA-Leu; xerD 1]	hypothetical protein [tRNA-Leu; xerD 1]	287.1	CP063172
569.1	12	2	7	SWA-110	111-Ry	4	1	363289	363327	363328	380171	380172	387501	387502	389968	389969	390249	38	16843	7329	2466	280	ribBA	ribBA	nqrF	preprotein translocase subunit YajC	569.1	CP063171
572.1	12	2	7	SWA-110	111-Ry	4	1	362950	363074	363075	379206	379207	386536	386537	389004	389005	389284	124	16131	7329	2467	279	ribBA	ribBA	nqrF	preprotein translocase subunit YajC	572.1	CP063170

## Sheet: S8-2 insert
Table S8-2: Data of all regular inserts per recombinant (No insert other than Tet-insert found in 157.1, 212.1, 277.1, 287.1)
Name	Co-infection experiment	Protocol	TetR/TetS combination	TetR Parent	TetS Parent	Condition	No of distinct Recomb Areas	R1 Min	R1 Max	R2 Min	R2 Max	R3 Min	R3 Max	R1 distance	R2 distance	R3 distance	Gene (5'end upstream)	Gene (5'end downstream)	Gene (3'end upstream)	Gene (3'end downstream)
160.1	4	1	4	SWA-107	94-Ry	2	4	353142	353499	353500	354955	354956	355068	357	1455	112	gpmA	Intergenic (gmpA-rluB)	hypothetical protein [rluB; birA]	hypothetical protein [rluB; birA]
160.1	4	1	4	SWA-107	94-Ry	2	4	585667	585812	585813	589311	589312	589576	145	3498	264	hypothetical protein [htrB; DisA]	hypothetical protein [htrB; DisA]	cydB	cydB
160.1	4	1	4	SWA-107	94-Ry	2	4	590687	590735	590736	593570	593571	593633	48	2834	62	phoH	phoH	hypothetical protein [pctpp; ssrA]	hypothetical protein [pctpp; ssrA]
161.1	4	1	4	SWA-107	94-Ry	2	4	352992	353349	353350	354804	354805	354918	357	1454	113	gpmA	Intergenic (gmpA-rluB)	hypothetical protein [rluB; birA]	hypothetical protein [rluB; birA]
161.1	4	1	4	SWA-107	94-Ry	2	4	585518	585663	585664	589162	589163	589427	145	3498	264	hypothetical protein [htrB; DisA]	hypothetical protein [htrB; DisA]	cydB	cydB
161.1	4	1	4	SWA-107	94-Ry	2	4	590538	590586	590587	593421	593422	593484	48	2834	62	phoH	phoH	hypothetical protein [pctpp; ssrA]	hypothetical protein [pctpp; ssrA]
208.1	5	2	1	SWA-141	S45-RIF	2	2	342013	342143	342144	342530	342531	342637	130	386	106	hypothetical protein II [pckG; ompA 2]	hypothetical protein II [pckG; ompA 2]	hypothetical protein II [pckG; ompA 2]	hypothetical protein II [pckG; ompA 2]
230.1	5	2	1	SWA-141	S45-RIF	4	3	417946	418094	418095	418724	418725	418914	148	629	189	amn	amn	Intergenic (amn-efp1)	efp 1
230.1	5	2	1	SWA-141	S45-RIF	4	3	423097	423155	423156	423611	423612	423682	58	455	70	murF	murF	murF	murF
232.1	5	2	1	SWA-141	S45-RIF	4	3	418101	418248	418249	418879	418880	419069	147	630	189	amn	amn	Intergenic (amn-efp1)	efp 1
232.1	5	2	1	SWA-141	S45-RIF	4	3	423252	423310	423311	427008	427009	427121	58	3697	112	murF	murF	cwlS	cwlS
236.1	5	2	1	SWA-141	S45-RIF	4	3	326928	327176	327177	328311	328312	328420	248	1134	108	der	der	cca	cca
236.1	5	2	1	SWA-141	S45-RIF	4	3	337088	337104	337103	360441	360442	360740	16	23338	298	mreB	mreB	ribD	ribD
236.1	5	2	1	SWA-141	S45-RIF	4	3	461714	461742	461741	466154	466155	466234	28	4413	79	mutS	mutS	glyQ	glyQ
241.1	6	2	2	SWA-141	94-Ry	1	9	365497	365945	365946	366270	366271	366600	448	324	329	hypothetical protein [AG-AG; near ribBA; alST2]	hypothetical protein [AG-AG; near ribBA; alST2]	Assembly gap [hp;AG; near ribBA; alST2]	Assembly gap [hp;AG; near ribBA; alST2]
241.1	6	2	2	SWA-141	94-Ry	1	9	412270	412697	412698	414726	414727	418067	427	2028	3340	Assembly gap [alaS; 16S; near/in rrn operon]	Assembly gap [alaS; 16S; near/in rrn operon]	Assembly gap [near rrn operon]	Assembly gap [near rrn operon]
241.1	6	2	2	SWA-141	94-Ry	1	9	444765	444820	444821	444959	444960	445290	55	138	330	ppa	ppa	ppa	Assembly gap [ppa; Idh]
241.1	6	2	2	SWA-141	94-Ry	1	9	454631	455032	455033	455168	455169	455470	401	135	301	Assembly gap [AG; hp; near priA1; dsbH1]	Assembly gap [AG; hp; near priA1; dsbH1]	Assembly gap [hp; hp; near priA1; dsbH1]	Assembly gap [hp; hp; near priA1; dsbH1]
241.1	6	2	2	SWA-141	94-Ry	1	9	461739	462091	462092	462387	462388	462694	352	295	306	Assembly gap [cysS; rnpA]	rnpA	rnpA	Assembly gap [rnpA; 50S ribosomal protein L36]
241.1	6	2	2	SWA-141	94-Ry	1	9	508678	508944	508945	509134	509135	509452	266	189	317	Assembly gap [glmS; tyrP]	Assembly gap [glmS; tyrP]	Assembly gap [glmS; tyrP]	Assembly gap [glmS; tyrP]
241.1	6	2	2	SWA-141	94-Ry	1	9	522057	522500	522501	522677	522678	523026	443	176	348	Assembly gap [CDP-diacylglycerol-serine O-phosphatidyltransferase; hp]	Assembly gap [CDP-diacylglycerol-serine O-phosphatidyltransferase; hp]	hypothetical protein [AG; AG; down of CDPdsOpt]	Assembly gap [hp; AG; down of CDPdsOpt]
241.1	6	2	2	SWA-141	94-Ry	1	9	547541	547807	547808	547973	547974	548294	266	165	320	Assembly gap [hp; hp; near tadA; putative antibiotic transporter]	Assembly gap [hp; hp; near tadA; putative antibiotic transporter]	Assembly gap [hp; hp; near tadA; putative antibiotic transporter]	Assembly gap [hp; hp; near tadA; putative antibiotic transporter]
246.1	6	2	2	SWA-141	94-Ry	1	2	891318	891663	891664	899266	899267	899411	345	7602	144	fabH	Intergenic (fabH-recR)	acoA	acoA
251.1	6	2	2	SWA-141	94-Ry	1	7	486923	486982	486983	490283	490284	490373	59	3300	89	pmpD	pmpD	pmpD	pmpD
251.1	6	2	2	SWA-141	94-Ry	1	7	495904	495963	495964	512651	512652	512836	59	16687	184	intergenic (glmS-tyrP)	tyrP	nrdB	nrdB
251.1	6	2	2	SWA-141	94-Ry	1	7	520245	520307	520308	522035	522036	522075	62	1727	39	hypothetical protein II [tRNA-Ser; putative permease]	hypothetical protein II [tRNA-Ser; putative permease]	putative permeases	putative permeases
251.1	6	2	2	SWA-141	94-Ry	1	7	525410	525592	525593	526274	526275	526441	182	681	166	ftsH	ftsH	ftsH	ftsH
251.1	6	2	2	SWA-141	94-Ry	1	7	531205	531254	531255	539116	539117	539227	49	7861	110	hypothetical protein II [fadA; map]	hypothetical protein II [fadA; map]	fumC	fumC
251.1	6	2	2	SWA-141	94-Ry	1	7	882452	882537	882538	884119	884120	884174	85	1581	54	lpxD	lpxD	acoA	acoA
253.1	6	2	2	SWA-141	94-Ry	2	6	55989	56501	56502	68268	68269	68311	512	11766	42	putative metallophospho-esterase	Assembly gap [putative metallophospho-esterase; truA]	pheT	pheT
253.1	6	2	2	SWA-141	94-Ry	2	6	136953	137050	137051	142998	142999	143281	97	5947	282	hypothetical protein [upp; YfiO]	hypothetical protein [upp; YfiO]	Assembly gap [hp; rsmB]	rsmB
253.1	6	2	2	SWA-141	94-Ry	2	6	184964	185304	185305	198311	198312	198468	340	13006	156	rsbU	rsbU	Assembly gap [hp; exbB]	Assembly gap [hp; exbB]
253.1	6	2	2	SWA-141	94-Ry	2	6	204733	204887	204888	208375	208376	208457	154	3487	81	groL 1	groL 1	hypothetical protein [Non-canonical purine NTP pyrophosphatase; ung]	ung
253.1	6	2	2	SWA-141	94-Ry	2	6	494214	494548	494549	501411	501412	501597	334	6862	185	Assembly gap [hp; Gas vesicle protein]	Gas vesicle protein	ftsY	ftsY
253.1	6	2	2	SWA-141	94-Ry	2	6	503632	503843	503844	506654	506655	506925	211	2810	270	sucD	sucD	peptidase M16C associated	peptidase M16C associated
253.1	6	2	2	SWA-141	94-Ry	2	6	509936	509955	509956	510558	510559	510626	19	602	67	hypothetical protein [peptidase M16C associated; CDP-diacylglycerol-serine O-phosphatidyl-transferase]	CDP-diacylglycerol-serine O-phosphatidyl-transferase	CDP-diacylglycerol-serine O-phosphatidyl-transferase	CDP-diacylglycerol-serine O-phosphatidyl-transferase
253.1	6	2	2	SWA-141	94-Ry	2	6	588888	588969	588970	590562	590563	590647	81	1592	84	gatB	gatB	hypothetical protein [gatP; hp near rnhc]	hypothetical protein [gatP; hp near rnhc]
256.1	6	2	2	SWA-141	94-Ry	2	7	485588	485647	485648	488947	488948	489037	59	3299	89	pmpD	pmpD	pmpD	pmpD
256.1	6	2	2	SWA-141	94-Ry	2	7	494568	494627	494628	511315	511316	511500	59	16687	184	intergenic (glmS-tyrP)	tyrP	nrdB	nrdB
256.1	6	2	2	SWA-141	94-Ry	2	7	518909	518971	518972	520699	520700	520738	62	1727	38	hypothetical protein II [tRNA-Ser; putative permease]	hypothetical protein II [tRNA-Ser; putative permease]	putative permeases	putative permeases
256.1	6	2	2	SWA-141	94-Ry	2	7	524074	524256	524257	524938	524939	525105	182	681	166	ftsH	ftsH	ftsH	ftsH
256.1	6	2	2	SWA-141	94-Ry	2	7	529869	529918	529919	537780	537781	537891	49	7861	110	hypothetical protein II [hp; hp; near tadA;map]	hypothetical protein II [hp; hp; near tadA;map]	fumC	fumC
256.1	6	2	2	SWA-141	94-Ry	2	7	881357	881442	881443	883279	883280	883369	85	1836	89	lpxD	lpxD	acoA	acoA
259.1	6	2	2	SWA-141	94-Ry	2	7	485820	485879	485880	489180	489181	489270	59	3300	89	pmpD	pmpD	pmpD	pmpD
259.1	6	2	2	SWA-141	94-Ry	2	7	494801	494860	494860	511547	511548	511733	59	16687	185	intergenic (glmS-tyrP)	tyrP	nrdB	nrdB
259.1	6	2	2	SWA-141	94-Ry	2	7	519142	519204	519205	520522	520523	520766	62	1317	243	hypothetical protein II [tRNA-Ser; putative permease]	hypothetical protein II [tRNA-Ser; putative permease]	putative permeases	putative permeases
259.1	6	2	2	SWA-141	94-Ry	2	7	524307	524489	524490	525171	525172	525338	182	681	166	ftsH	ftsH	ftsH	ftsH
259.1	6	2	2	SWA-141	94-Ry	2	7	530102	530151	530152	538013	538014	538124	49	7861	110	hypothetical protein II [hp; hp; near tadA;map]	hypothetical protein II [hp; hp; near tadA;map]	fumC	fumC
259.1	6	2	2	SWA-141	94-Ry	2	7	881590	881674	881675	883412	883413	883602	84	1737	189	lpxD	lpxD	acoA	acoA
281.1	6	2	2	SWA-141	94-Ry	4	4	215612	215760	215761	221456	221457	221494	148	5695	37	hypothetical protein [sigA; rpsT]	hypothetical protein [sigA; rpsT]	hypothetical protein III [hp; hp; near rpsT; murJ]	hypothetical protein III [hp; hp; near rpsT; murJ]
281.1	6	2	2	SWA-141	94-Ry	4	4	427111	427233	427234	461577	461578	461691	122	34343	113	cwlS	ftsW	mutS	mutS
281.1	6	2	2	SWA-141	94-Ry	4	4	463497	463572	463573	466254	466255	466346	75	2681	91	dnaG	dnaG	glyQ	glyQ
281.1	6	2	2	SWA-141	94-Ry	4	4	467030	467088	467087	469740	469741	469794	58	2653	53	glyQ	glyQ	glgA2	glgA2
281.1	6	2	2	SWA-141	94-Ry	4	4	471558	471621	471622	476766	476767	476960	63	5144	193	rplY	rplY	ptrA	ptrA
281.1	6	2	2	SWA-141	94-Ry	4	4	520587	520660	520661	522686	522687	523026	73	2025	339	putative permeases	putative permeases	tilS	ftsH
569.1	12	2	7	SWA-110	111-Ry	4	1	395036	395081	395082	395415	395416	395519	45	333	103	hypothetical protein [hctA; hemY]	hypothetical protein [hctA; hemY]	hemY	hemY
569.1	12	2	7	SWA-110	111-Ry	4	1	405675	410085	410086	410241	410242	410311	4410	155	69	Intergenic (AG-5S; near/in rrn operon)	Assembly Gap [alaS; 5S; near/in rrn operon]	5S rRNA	5S rRNA
572.1	12	2	7	SWA-110	111-Ry	4	1	394071	394116	394117	394450	394451	394554	45	333	103	hypothetical protein [hctA; hemY]	hypothetical protein [hctA; hemY]	hemY	hemY
572.1	12	2	7	SWA-110	111-Ry	4	1	404147	406904	406905	407055	407056	407859	2757	150	803	23S rRNA	23S rRNA	23S rRNA	23S rRNA
